# Supplementary material for: Preoperative prediction for early recurrence of hepatocellular carcinoma using machine learning-based radiomics
Source: Front Oncol. 2024 Mar 15;14:1346124. doi: 10.3389/fonc.2024.1346124 (PMC10978579; doi:10.3389/fonc.2024.1346124)
Supplement: Supplementary file 1 [file DataSheet_1.csv]

AP_original_shape_Elongation
AP_original_shape_Flatness
AP_original_shape_LeastAxisLength
AP_original_shape_MajorAxisLength
AP_original_shape_Maximum2DDiameterColumn
AP_original_shape_Maximum2DDiameterRow
AP_original_shape_Maximum2DDiameterSlice
AP_original_shape_Maximum3DDiameter
AP_original_shape_MeshVolume
AP_original_shape_MinorAxisLength			shape	14
AP_original_shape_Sphericity			firstorder	18
AP_original_shape_SurfaceArea			GLCM	24
AP_original_shape_SurfaceVolumeRatio			GLDM	14
AP_original_shape_VoxelVolume			GLRLM	16
AP_original_firstorder_10Percentile			GLSZM	16
AP_original_firstorder_90Percentile			NGTDM	5
AP_original_firstorder_Energy				107
AP_original_firstorder_Entropy						1581	1688
AP_original_firstorder_InterquartileRange
AP_original_firstorder_Kurtosis
AP_original_firstorder_Maximum
AP_original_firstorder_MeanAbsoluteDeviation
AP_original_firstorder_Mean		������̣�	1688
AP_original_firstorder_Median
AP_original_firstorder_Minimum
AP_original_firstorder_Range
AP_original_firstorder_RobustMeanAbsoluteDeviation
AP_original_firstorder_RootMeanSquared
AP_original_firstorder_Skewness
AP_original_firstorder_TotalEnergy
AP_original_firstorder_Uniformity
AP_original_firstorder_Variance
AP_original_glcm_Autocorrelation
AP_original_glcm_ClusterProminence
AP_original_glcm_ClusterShade
AP_original_glcm_ClusterTendency
AP_original_glcm_Contrast
AP_original_glcm_Correlation
AP_original_glcm_DifferenceAverage
AP_original_glcm_DifferenceEntropy
AP_original_glcm_DifferenceVariance
AP_original_glcm_Id
AP_original_glcm_Idm
AP_original_glcm_Idmn
AP_original_glcm_Idn
AP_original_glcm_Imc1
AP_original_glcm_Imc2
AP_original_glcm_InverseVariance
AP_original_glcm_JointAverage
AP_original_glcm_JointEnergy
AP_original_glcm_JointEntropy
AP_original_glcm_MCC
AP_original_glcm_MaximumProbability
AP_original_glcm_SumAverage
AP_original_glcm_SumEntropy
AP_original_glcm_SumSquares
AP_original_gldm_DependenceEntropy
AP_original_gldm_DependenceNonUniformity
AP_original_gldm_DependenceNonUniformityNormalized
AP_original_gldm_DependenceVariance
AP_original_gldm_GrayLevelNonUniformity
AP_original_gldm_GrayLevelVariance
AP_original_gldm_HighGrayLevelEmphasis
AP_original_gldm_LargeDependenceEmphasis
AP_original_gldm_LargeDependenceHighGrayLevelEmphasis
AP_original_gldm_LargeDependenceLowGrayLevelEmphasis
AP_original_gldm_LowGrayLevelEmphasis
AP_original_gldm_SmallDependenceEmphasis
AP_original_gldm_SmallDependenceHighGrayLevelEmphasis
AP_original_gldm_SmallDependenceLowGrayLevelEmphasis
AP_original_glrlm_GrayLevelNonUniformity
AP_original_glrlm_GrayLevelNonUniformityNormalized
AP_original_glrlm_GrayLevelVariance
AP_original_glrlm_HighGrayLevelRunEmphasis
AP_original_glrlm_LongRunEmphasis
AP_original_glrlm_LongRunHighGrayLevelEmphasis
AP_original_glrlm_LongRunLowGrayLevelEmphasis
AP_original_glrlm_LowGrayLevelRunEmphasis
AP_original_glrlm_RunEntropy
AP_original_glrlm_RunLengthNonUniformity
AP_original_glrlm_RunLengthNonUniformityNormalized
AP_original_glrlm_RunPercentage
AP_original_glrlm_RunVariance
AP_original_glrlm_ShortRunEmphasis
AP_original_glrlm_ShortRunHighGrayLevelEmphasis
AP_original_glrlm_ShortRunLowGrayLevelEmphasis
AP_original_glszm_GrayLevelNonUniformity
AP_original_glszm_GrayLevelNonUniformityNormalized
AP_original_glszm_GrayLevelVariance
AP_original_glszm_HighGrayLevelZoneEmphasis
AP_original_glszm_LargeAreaEmphasis
AP_original_glszm_LargeAreaHighGrayLevelEmphasis
AP_original_glszm_LargeAreaLowGrayLevelEmphasis
AP_original_glszm_LowGrayLevelZoneEmphasis
AP_original_glszm_SizeZoneNonUniformity
AP_original_glszm_SizeZoneNonUniformityNormalized
AP_original_glszm_SmallAreaEmphasis
AP_original_glszm_SmallAreaHighGrayLevelEmphasis
AP_original_glszm_SmallAreaLowGrayLevelEmphasis
AP_original_glszm_ZoneEntropy
AP_original_glszm_ZonePercentage
AP_original_glszm_ZoneVariance
AP_original_ngtdm_Busyness
AP_original_ngtdm_Coarseness
AP_original_ngtdm_Complexity
AP_original_ngtdm_Contrast
AP_original_ngtdm_Strength
AP_exponential_firstorder_10Percentile
AP_exponential_firstorder_90Percentile
AP_exponential_firstorder_Energy
AP_exponential_firstorder_Entropy
AP_exponential_firstorder_InterquartileRange
AP_exponential_firstorder_Kurtosis
AP_exponential_firstorder_Maximum
AP_exponential_firstorder_MeanAbsoluteDeviation
AP_exponential_firstorder_Mean
AP_exponential_firstorder_Median
AP_exponential_firstorder_Minimum
AP_exponential_firstorder_Range
AP_exponential_firstorder_RobustMeanAbsoluteDeviation
AP_exponential_firstorder_RootMeanSquared
AP_exponential_firstorder_Skewness
AP_exponential_firstorder_TotalEnergy
AP_exponential_firstorder_Uniformity
AP_exponential_firstorder_Variance
AP_exponential_glcm_Autocorrelation
AP_exponential_glcm_ClusterProminence
AP_exponential_glcm_ClusterShade
AP_exponential_glcm_ClusterTendency
AP_exponential_glcm_Contrast
AP_exponential_glcm_Correlation
AP_exponential_glcm_DifferenceAverage
AP_exponential_glcm_DifferenceEntropy
AP_exponential_glcm_DifferenceVariance
AP_exponential_glcm_Id
AP_exponential_glcm_Idm
AP_exponential_glcm_Idmn
AP_exponential_glcm_Idn
AP_exponential_glcm_Imc1
AP_exponential_glcm_Imc2
AP_exponential_glcm_InverseVariance
AP_exponential_glcm_JointAverage
AP_exponential_glcm_JointEnergy
AP_exponential_glcm_JointEntropy
AP_exponential_glcm_MCC
AP_exponential_glcm_MaximumProbability
AP_exponential_glcm_SumAverage
AP_exponential_glcm_SumEntropy
AP_exponential_glcm_SumSquares
AP_exponential_gldm_DependenceEntropy
AP_exponential_gldm_DependenceNonUniformity
AP_exponential_gldm_DependenceNonUniformityNormalized
AP_exponential_gldm_DependenceVariance
AP_exponential_gldm_GrayLevelNonUniformity
AP_exponential_gldm_GrayLevelVariance
AP_exponential_gldm_HighGrayLevelEmphasis
AP_exponential_gldm_LargeDependenceEmphasis
AP_exponential_gldm_LargeDependenceHighGrayLevelEmphasis
AP_exponential_gldm_LargeDependenceLowGrayLevelEmphasis
AP_exponential_gldm_LowGrayLevelEmphasis
AP_exponential_gldm_SmallDependenceEmphasis
AP_exponential_gldm_SmallDependenceHighGrayLevelEmphasis
AP_exponential_gldm_SmallDependenceLowGrayLevelEmphasis
AP_exponential_glrlm_GrayLevelNonUniformity
AP_exponential_glrlm_GrayLevelNonUniformityNormalized
AP_exponential_glrlm_GrayLevelVariance
AP_exponential_glrlm_HighGrayLevelRunEmphasis
AP_exponential_glrlm_LongRunEmphasis
AP_exponential_glrlm_LongRunHighGrayLevelEmphasis
AP_exponential_glrlm_LongRunLowGrayLevelEmphasis
AP_exponential_glrlm_LowGrayLevelRunEmphasis
AP_exponential_glrlm_RunEntropy
AP_exponential_glrlm_RunLengthNonUniformity
AP_exponential_glrlm_RunLengthNonUniformityNormalized
AP_exponential_glrlm_RunPercentage
AP_exponential_glrlm_RunVariance
AP_exponential_glrlm_ShortRunEmphasis
AP_exponential_glrlm_ShortRunHighGrayLevelEmphasis
AP_exponential_glrlm_ShortRunLowGrayLevelEmphasis
AP_exponential_glszm_GrayLevelNonUniformity
AP_exponential_glszm_GrayLevelNonUniformityNormalized
AP_exponential_glszm_GrayLevelVariance
AP_exponential_glszm_HighGrayLevelZoneEmphasis
AP_exponential_glszm_LargeAreaEmphasis
AP_exponential_glszm_LargeAreaHighGrayLevelEmphasis
AP_exponential_glszm_LargeAreaLowGrayLevelEmphasis
AP_exponential_glszm_LowGrayLevelZoneEmphasis
AP_exponential_glszm_SizeZoneNonUniformity
AP_exponential_glszm_SizeZoneNonUniformityNormalized
AP_exponential_glszm_SmallAreaEmphasis
AP_exponential_glszm_SmallAreaHighGrayLevelEmphasis
AP_exponential_glszm_SmallAreaLowGrayLevelEmphasis
AP_exponential_glszm_ZoneEntropy
AP_exponential_glszm_ZonePercentage
AP_exponential_glszm_ZoneVariance
AP_exponential_ngtdm_Busyness
AP_exponential_ngtdm_Coarseness
AP_exponential_ngtdm_Complexity
AP_exponential_ngtdm_Contrast
AP_exponential_ngtdm_Strength
AP_gradient_firstorder_10Percentile
AP_gradient_firstorder_90Percentile
AP_gradient_firstorder_Energy
AP_gradient_firstorder_Entropy
AP_gradient_firstorder_InterquartileRange
AP_gradient_firstorder_Kurtosis
AP_gradient_firstorder_Maximum
AP_gradient_firstorder_MeanAbsoluteDeviation
AP_gradient_firstorder_Mean
AP_gradient_firstorder_Median
AP_gradient_firstorder_Minimum
AP_gradient_firstorder_Range
AP_gradient_firstorder_RobustMeanAbsoluteDeviation
AP_gradient_firstorder_RootMeanSquared
AP_gradient_firstorder_Skewness
AP_gradient_firstorder_TotalEnergy
AP_gradient_firstorder_Uniformity
AP_gradient_firstorder_Variance
AP_gradient_glcm_Autocorrelation
AP_gradient_glcm_ClusterProminence
AP_gradient_glcm_ClusterShade
AP_gradient_glcm_ClusterTendency
AP_gradient_glcm_Contrast
AP_gradient_glcm_Correlation
AP_gradient_glcm_DifferenceAverage
AP_gradient_glcm_DifferenceEntropy
AP_gradient_glcm_DifferenceVariance
AP_gradient_glcm_Id
AP_gradient_glcm_Idm
AP_gradient_glcm_Idmn
AP_gradient_glcm_Idn
AP_gradient_glcm_Imc1
AP_gradient_glcm_Imc2
AP_gradient_glcm_InverseVariance
AP_gradient_glcm_JointAverage
AP_gradient_glcm_JointEnergy
AP_gradient_glcm_JointEntropy
AP_gradient_glcm_MCC
AP_gradient_glcm_MaximumProbability
AP_gradient_glcm_SumAverage
AP_gradient_glcm_SumEntropy
AP_gradient_glcm_SumSquares
AP_gradient_gldm_DependenceEntropy
AP_gradient_gldm_DependenceNonUniformity
AP_gradient_gldm_DependenceNonUniformityNormalized
AP_gradient_gldm_DependenceVariance
AP_gradient_gldm_GrayLevelNonUniformity
AP_gradient_gldm_GrayLevelVariance
AP_gradient_gldm_HighGrayLevelEmphasis
AP_gradient_gldm_LargeDependenceEmphasis
AP_gradient_gldm_LargeDependenceHighGrayLevelEmphasis
AP_gradient_gldm_LargeDependenceLowGrayLevelEmphasis
AP_gradient_gldm_LowGrayLevelEmphasis
AP_gradient_gldm_SmallDependenceEmphasis
AP_gradient_gldm_SmallDependenceHighGrayLevelEmphasis
AP_gradient_gldm_SmallDependenceLowGrayLevelEmphasis
AP_gradient_glrlm_GrayLevelNonUniformity
AP_gradient_glrlm_GrayLevelNonUniformityNormalized
AP_gradient_glrlm_GrayLevelVariance
AP_gradient_glrlm_HighGrayLevelRunEmphasis
AP_gradient_glrlm_LongRunEmphasis
AP_gradient_glrlm_LongRunHighGrayLevelEmphasis
AP_gradient_glrlm_LongRunLowGrayLevelEmphasis
AP_gradient_glrlm_LowGrayLevelRunEmphasis
AP_gradient_glrlm_RunEntropy
AP_gradient_glrlm_RunLengthNonUniformity
AP_gradient_glrlm_RunLengthNonUniformityNormalized
AP_gradient_glrlm_RunPercentage
AP_gradient_glrlm_RunVariance
AP_gradient_glrlm_ShortRunEmphasis
AP_gradient_glrlm_ShortRunHighGrayLevelEmphasis
AP_gradient_glrlm_ShortRunLowGrayLevelEmphasis
AP_gradient_glszm_GrayLevelNonUniformity
AP_gradient_glszm_GrayLevelNonUniformityNormalized
AP_gradient_glszm_GrayLevelVariance
AP_gradient_glszm_HighGrayLevelZoneEmphasis
AP_gradient_glszm_LargeAreaEmphasis
AP_gradient_glszm_LargeAreaHighGrayLevelEmphasis
AP_gradient_glszm_LargeAreaLowGrayLevelEmphasis
AP_gradient_glszm_LowGrayLevelZoneEmphasis
AP_gradient_glszm_SizeZoneNonUniformity
AP_gradient_glszm_SizeZoneNonUniformityNormalized
AP_gradient_glszm_SmallAreaEmphasis
AP_gradient_glszm_SmallAreaHighGrayLevelEmphasis
AP_gradient_glszm_SmallAreaLowGrayLevelEmphasis
AP_gradient_glszm_ZoneEntropy
AP_gradient_glszm_ZonePercentage
AP_gradient_glszm_ZoneVariance
AP_gradient_ngtdm_Busyness
AP_gradient_ngtdm_Coarseness
AP_gradient_ngtdm_Complexity
AP_gradient_ngtdm_Contrast
AP_gradient_ngtdm_Strength
AP_lbp-2D_firstorder_10Percentile
AP_lbp-2D_firstorder_90Percentile
AP_lbp-2D_firstorder_Energy
AP_lbp-2D_firstorder_Entropy
AP_lbp-2D_firstorder_InterquartileRange
AP_lbp-2D_firstorder_Kurtosis
AP_lbp-2D_firstorder_Maximum
AP_lbp-2D_firstorder_MeanAbsoluteDeviation
AP_lbp-2D_firstorder_Mean
AP_lbp-2D_firstorder_Median
AP_lbp-2D_firstorder_Minimum
AP_lbp-2D_firstorder_Range
AP_lbp-2D_firstorder_RobustMeanAbsoluteDeviation
AP_lbp-2D_firstorder_RootMeanSquared
AP_lbp-2D_firstorder_Skewness
AP_lbp-2D_firstorder_TotalEnergy
AP_lbp-2D_firstorder_Uniformity
AP_lbp-2D_firstorder_Variance
AP_lbp-2D_glcm_Autocorrelation
AP_lbp-2D_glcm_ClusterProminence
AP_lbp-2D_glcm_ClusterShade
AP_lbp-2D_glcm_ClusterTendency
AP_lbp-2D_glcm_Contrast
AP_lbp-2D_glcm_Correlation
AP_lbp-2D_glcm_DifferenceAverage
AP_lbp-2D_glcm_DifferenceEntropy
AP_lbp-2D_glcm_DifferenceVariance
AP_lbp-2D_glcm_Id
AP_lbp-2D_glcm_Idm
AP_lbp-2D_glcm_Idmn
AP_lbp-2D_glcm_Idn
AP_lbp-2D_glcm_Imc1
AP_lbp-2D_glcm_Imc2
AP_lbp-2D_glcm_InverseVariance
AP_lbp-2D_glcm_JointAverage
AP_lbp-2D_glcm_JointEnergy
AP_lbp-2D_glcm_JointEntropy
AP_lbp-2D_glcm_MCC
AP_lbp-2D_glcm_MaximumProbability
AP_lbp-2D_glcm_SumAverage
AP_lbp-2D_glcm_SumEntropy
AP_lbp-2D_glcm_SumSquares
AP_lbp-2D_gldm_DependenceEntropy
AP_lbp-2D_gldm_DependenceNonUniformity
AP_lbp-2D_gldm_DependenceNonUniformityNormalized
AP_lbp-2D_gldm_DependenceVariance
AP_lbp-2D_gldm_GrayLevelNonUniformity
AP_lbp-2D_gldm_GrayLevelVariance
AP_lbp-2D_gldm_HighGrayLevelEmphasis
AP_lbp-2D_gldm_LargeDependenceEmphasis
AP_lbp-2D_gldm_LargeDependenceHighGrayLevelEmphasis
AP_lbp-2D_gldm_LargeDependenceLowGrayLevelEmphasis
AP_lbp-2D_gldm_LowGrayLevelEmphasis
AP_lbp-2D_gldm_SmallDependenceEmphasis
AP_lbp-2D_gldm_SmallDependenceHighGrayLevelEmphasis
AP_lbp-2D_gldm_SmallDependenceLowGrayLevelEmphasis
AP_lbp-2D_glrlm_GrayLevelNonUniformity
AP_lbp-2D_glrlm_GrayLevelNonUniformityNormalized
AP_lbp-2D_glrlm_GrayLevelVariance
AP_lbp-2D_glrlm_HighGrayLevelRunEmphasis
AP_lbp-2D_glrlm_LongRunEmphasis
AP_lbp-2D_glrlm_LongRunHighGrayLevelEmphasis
AP_lbp-2D_glrlm_LongRunLowGrayLevelEmphasis
AP_lbp-2D_glrlm_LowGrayLevelRunEmphasis
AP_lbp-2D_glrlm_RunEntropy
AP_lbp-2D_glrlm_RunLengthNonUniformity
AP_lbp-2D_glrlm_RunLengthNonUniformityNormalized
AP_lbp-2D_glrlm_RunPercentage
AP_lbp-2D_glrlm_RunVariance
AP_lbp-2D_glrlm_ShortRunEmphasis
AP_lbp-2D_glrlm_ShortRunHighGrayLevelEmphasis
AP_lbp-2D_glrlm_ShortRunLowGrayLevelEmphasis
AP_lbp-2D_glszm_GrayLevelNonUniformity
AP_lbp-2D_glszm_GrayLevelNonUniformityNormalized
AP_lbp-2D_glszm_GrayLevelVariance
AP_lbp-2D_glszm_HighGrayLevelZoneEmphasis
AP_lbp-2D_glszm_LargeAreaEmphasis
AP_lbp-2D_glszm_LargeAreaHighGrayLevelEmphasis
AP_lbp-2D_glszm_LargeAreaLowGrayLevelEmphasis
AP_lbp-2D_glszm_LowGrayLevelZoneEmphasis
AP_lbp-2D_glszm_SizeZoneNonUniformity
AP_lbp-2D_glszm_SizeZoneNonUniformityNormalized
AP_lbp-2D_glszm_SmallAreaEmphasis
AP_lbp-2D_glszm_SmallAreaHighGrayLevelEmphasis
AP_lbp-2D_glszm_SmallAreaLowGrayLevelEmphasis
AP_lbp-2D_glszm_ZoneEntropy
AP_lbp-2D_glszm_ZonePercentage
AP_lbp-2D_glszm_ZoneVariance
AP_lbp-2D_ngtdm_Busyness
AP_lbp-2D_ngtdm_Coarseness
AP_lbp-2D_ngtdm_Complexity
AP_lbp-2D_ngtdm_Contrast
AP_lbp-2D_ngtdm_Strength
AP_lbp-3D-m1_firstorder_10Percentile
AP_lbp-3D-m1_firstorder_90Percentile
AP_lbp-3D-m1_firstorder_Energy
AP_lbp-3D-m1_firstorder_Entropy
AP_lbp-3D-m1_firstorder_InterquartileRange
AP_lbp-3D-m1_firstorder_Kurtosis
AP_lbp-3D-m1_firstorder_Maximum
AP_lbp-3D-m1_firstorder_MeanAbsoluteDeviation
AP_lbp-3D-m1_firstorder_Mean
AP_lbp-3D-m1_firstorder_Median
AP_lbp-3D-m1_firstorder_Minimum
AP_lbp-3D-m1_firstorder_Range
AP_lbp-3D-m1_firstorder_RobustMeanAbsoluteDeviation
AP_lbp-3D-m1_firstorder_RootMeanSquared
AP_lbp-3D-m1_firstorder_Skewness
AP_lbp-3D-m1_firstorder_TotalEnergy
AP_lbp-3D-m1_firstorder_Uniformity
AP_lbp-3D-m1_firstorder_Variance
AP_lbp-3D-m1_glcm_Autocorrelation
AP_lbp-3D-m1_glcm_ClusterProminence
AP_lbp-3D-m1_glcm_ClusterShade
AP_lbp-3D-m1_glcm_ClusterTendency
AP_lbp-3D-m1_glcm_Contrast
AP_lbp-3D-m1_glcm_Correlation
AP_lbp-3D-m1_glcm_DifferenceAverage
AP_lbp-3D-m1_glcm_DifferenceEntropy
AP_lbp-3D-m1_glcm_DifferenceVariance
AP_lbp-3D-m1_glcm_Id
AP_lbp-3D-m1_glcm_Idm
AP_lbp-3D-m1_glcm_Idmn
AP_lbp-3D-m1_glcm_Idn
AP_lbp-3D-m1_glcm_Imc1
AP_lbp-3D-m1_glcm_Imc2
AP_lbp-3D-m1_glcm_InverseVariance
AP_lbp-3D-m1_glcm_JointAverage
AP_lbp-3D-m1_glcm_JointEnergy
AP_lbp-3D-m1_glcm_JointEntropy
AP_lbp-3D-m1_glcm_MCC
AP_lbp-3D-m1_glcm_MaximumProbability
AP_lbp-3D-m1_glcm_SumAverage
AP_lbp-3D-m1_glcm_SumEntropy
AP_lbp-3D-m1_glcm_SumSquares
AP_lbp-3D-m1_gldm_DependenceEntropy
AP_lbp-3D-m1_gldm_DependenceNonUniformity
AP_lbp-3D-m1_gldm_DependenceNonUniformityNormalized
AP_lbp-3D-m1_gldm_DependenceVariance
AP_lbp-3D-m1_gldm_GrayLevelNonUniformity
AP_lbp-3D-m1_gldm_GrayLevelVariance
AP_lbp-3D-m1_gldm_HighGrayLevelEmphasis
AP_lbp-3D-m1_gldm_LargeDependenceEmphasis
AP_lbp-3D-m1_gldm_LargeDependenceHighGrayLevelEmphasis
AP_lbp-3D-m1_gldm_LargeDependenceLowGrayLevelEmphasis
AP_lbp-3D-m1_gldm_LowGrayLevelEmphasis
AP_lbp-3D-m1_gldm_SmallDependenceEmphasis
AP_lbp-3D-m1_gldm_SmallDependenceHighGrayLevelEmphasis
AP_lbp-3D-m1_gldm_SmallDependenceLowGrayLevelEmphasis
AP_lbp-3D-m1_glrlm_GrayLevelNonUniformity
AP_lbp-3D-m1_glrlm_GrayLevelNonUniformityNormalized
AP_lbp-3D-m1_glrlm_GrayLevelVariance
AP_lbp-3D-m1_glrlm_HighGrayLevelRunEmphasis
AP_lbp-3D-m1_glrlm_LongRunEmphasis
AP_lbp-3D-m1_glrlm_LongRunHighGrayLevelEmphasis
AP_lbp-3D-m1_glrlm_LongRunLowGrayLevelEmphasis
AP_lbp-3D-m1_glrlm_LowGrayLevelRunEmphasis
AP_lbp-3D-m1_glrlm_RunEntropy
AP_lbp-3D-m1_glrlm_RunLengthNonUniformity
AP_lbp-3D-m1_glrlm_RunLengthNonUniformityNormalized
AP_lbp-3D-m1_glrlm_RunPercentage
AP_lbp-3D-m1_glrlm_RunVariance
AP_lbp-3D-m1_glrlm_ShortRunEmphasis
AP_lbp-3D-m1_glrlm_ShortRunHighGrayLevelEmphasis
AP_lbp-3D-m1_glrlm_ShortRunLowGrayLevelEmphasis
AP_lbp-3D-m1_glszm_GrayLevelNonUniformity
AP_lbp-3D-m1_glszm_GrayLevelNonUniformityNormalized
AP_lbp-3D-m1_glszm_GrayLevelVariance
AP_lbp-3D-m1_glszm_HighGrayLevelZoneEmphasis
AP_lbp-3D-m1_glszm_LargeAreaEmphasis
AP_lbp-3D-m1_glszm_LargeAreaHighGrayLevelEmphasis
AP_lbp-3D-m1_glszm_LargeAreaLowGrayLevelEmphasis
AP_lbp-3D-m1_glszm_LowGrayLevelZoneEmphasis
AP_lbp-3D-m1_glszm_SizeZoneNonUniformity
AP_lbp-3D-m1_glszm_SizeZoneNonUniformityNormalized
AP_lbp-3D-m1_glszm_SmallAreaEmphasis
AP_lbp-3D-m1_glszm_SmallAreaHighGrayLevelEmphasis
AP_lbp-3D-m1_glszm_SmallAreaLowGrayLevelEmphasis
AP_lbp-3D-m1_glszm_ZoneEntropy
AP_lbp-3D-m1_glszm_ZonePercentage
AP_lbp-3D-m1_glszm_ZoneVariance
AP_lbp-3D-m1_ngtdm_Busyness
AP_lbp-3D-m1_ngtdm_Coarseness
AP_lbp-3D-m1_ngtdm_Complexity
AP_lbp-3D-m1_ngtdm_Contrast
AP_lbp-3D-m1_ngtdm_Strength
AP_lbp-3D-m2_firstorder_10Percentile
AP_lbp-3D-m2_firstorder_90Percentile
AP_lbp-3D-m2_firstorder_Energy
AP_lbp-3D-m2_firstorder_Entropy
AP_lbp-3D-m2_firstorder_InterquartileRange
AP_lbp-3D-m2_firstorder_Kurtosis
AP_lbp-3D-m2_firstorder_Maximum
AP_lbp-3D-m2_firstorder_MeanAbsoluteDeviation
AP_lbp-3D-m2_firstorder_Mean
AP_lbp-3D-m2_firstorder_Median
AP_lbp-3D-m2_firstorder_Minimum
AP_lbp-3D-m2_firstorder_Range
AP_lbp-3D-m2_firstorder_RobustMeanAbsoluteDeviation
AP_lbp-3D-m2_firstorder_RootMeanSquared
AP_lbp-3D-m2_firstorder_Skewness
AP_lbp-3D-m2_firstorder_TotalEnergy
AP_lbp-3D-m2_firstorder_Uniformity
AP_lbp-3D-m2_firstorder_Variance
AP_lbp-3D-m2_glcm_Autocorrelation
AP_lbp-3D-m2_glcm_ClusterProminence
AP_lbp-3D-m2_glcm_ClusterShade
AP_lbp-3D-m2_glcm_ClusterTendency
AP_lbp-3D-m2_glcm_Contrast
AP_lbp-3D-m2_glcm_Correlation
AP_lbp-3D-m2_glcm_DifferenceAverage
AP_lbp-3D-m2_glcm_DifferenceEntropy
AP_lbp-3D-m2_glcm_DifferenceVariance
AP_lbp-3D-m2_glcm_Id
AP_lbp-3D-m2_glcm_Idm
AP_lbp-3D-m2_glcm_Idmn
AP_lbp-3D-m2_glcm_Idn
AP_lbp-3D-m2_glcm_Imc1
AP_lbp-3D-m2_glcm_Imc2
AP_lbp-3D-m2_glcm_InverseVariance
AP_lbp-3D-m2_glcm_JointAverage
AP_lbp-3D-m2_glcm_JointEnergy
AP_lbp-3D-m2_glcm_JointEntropy
AP_lbp-3D-m2_glcm_MCC
AP_lbp-3D-m2_glcm_MaximumProbability
AP_lbp-3D-m2_glcm_SumAverage
AP_lbp-3D-m2_glcm_SumEntropy
AP_lbp-3D-m2_glcm_SumSquares
AP_lbp-3D-m2_gldm_DependenceEntropy
AP_lbp-3D-m2_gldm_DependenceNonUniformity
AP_lbp-3D-m2_gldm_DependenceNonUniformityNormalized
AP_lbp-3D-m2_gldm_DependenceVariance
AP_lbp-3D-m2_gldm_GrayLevelNonUniformity
AP_lbp-3D-m2_gldm_GrayLevelVariance
AP_lbp-3D-m2_gldm_HighGrayLevelEmphasis
AP_lbp-3D-m2_gldm_LargeDependenceEmphasis
AP_lbp-3D-m2_gldm_LargeDependenceHighGrayLevelEmphasis
AP_lbp-3D-m2_gldm_LargeDependenceLowGrayLevelEmphasis
AP_lbp-3D-m2_gldm_LowGrayLevelEmphasis
AP_lbp-3D-m2_gldm_SmallDependenceEmphasis
AP_lbp-3D-m2_gldm_SmallDependenceHighGrayLevelEmphasis
AP_lbp-3D-m2_gldm_SmallDependenceLowGrayLevelEmphasis
AP_lbp-3D-m2_glrlm_GrayLevelNonUniformity
AP_lbp-3D-m2_glrlm_GrayLevelNonUniformityNormalized
AP_lbp-3D-m2_glrlm_GrayLevelVariance
AP_lbp-3D-m2_glrlm_HighGrayLevelRunEmphasis
AP_lbp-3D-m2_glrlm_LongRunEmphasis
AP_lbp-3D-m2_glrlm_LongRunHighGrayLevelEmphasis
AP_lbp-3D-m2_glrlm_LongRunLowGrayLevelEmphasis
AP_lbp-3D-m2_glrlm_LowGrayLevelRunEmphasis
AP_lbp-3D-m2_glrlm_RunEntropy
AP_lbp-3D-m2_glrlm_RunLengthNonUniformity
AP_lbp-3D-m2_glrlm_RunLengthNonUniformityNormalized
AP_lbp-3D-m2_glrlm_RunPercentage
AP_lbp-3D-m2_glrlm_RunVariance
AP_lbp-3D-m2_glrlm_ShortRunEmphasis
AP_lbp-3D-m2_glrlm_ShortRunHighGrayLevelEmphasis
AP_lbp-3D-m2_glrlm_ShortRunLowGrayLevelEmphasis
AP_lbp-3D-m2_glszm_GrayLevelNonUniformity
AP_lbp-3D-m2_glszm_GrayLevelNonUniformityNormalized
AP_lbp-3D-m2_glszm_GrayLevelVariance
AP_lbp-3D-m2_glszm_HighGrayLevelZoneEmphasis
AP_lbp-3D-m2_glszm_LargeAreaEmphasis
AP_lbp-3D-m2_glszm_LargeAreaHighGrayLevelEmphasis
AP_lbp-3D-m2_glszm_LargeAreaLowGrayLevelEmphasis
AP_lbp-3D-m2_glszm_LowGrayLevelZoneEmphasis
AP_lbp-3D-m2_glszm_SizeZoneNonUniformity
AP_lbp-3D-m2_glszm_SizeZoneNonUniformityNormalized
AP_lbp-3D-m2_glszm_SmallAreaEmphasis
AP_lbp-3D-m2_glszm_SmallAreaHighGrayLevelEmphasis
AP_lbp-3D-m2_glszm_SmallAreaLowGrayLevelEmphasis
AP_lbp-3D-m2_glszm_ZoneEntropy
AP_lbp-3D-m2_glszm_ZonePercentage
AP_lbp-3D-m2_glszm_ZoneVariance
AP_lbp-3D-m2_ngtdm_Busyness
AP_lbp-3D-m2_ngtdm_Coarseness
AP_lbp-3D-m2_ngtdm_Complexity
AP_lbp-3D-m2_ngtdm_Contrast
AP_lbp-3D-m2_ngtdm_Strength
AP_lbp-3D-k_firstorder_10Percentile
AP_lbp-3D-k_firstorder_90Percentile
AP_lbp-3D-k_firstorder_Energy
AP_lbp-3D-k_firstorder_Entropy
AP_lbp-3D-k_firstorder_InterquartileRange
AP_lbp-3D-k_firstorder_Kurtosis
AP_lbp-3D-k_firstorder_Maximum
AP_lbp-3D-k_firstorder_MeanAbsoluteDeviation
AP_lbp-3D-k_firstorder_Mean
AP_lbp-3D-k_firstorder_Median
AP_lbp-3D-k_firstorder_Minimum
AP_lbp-3D-k_firstorder_Range
AP_lbp-3D-k_firstorder_RobustMeanAbsoluteDeviation
AP_lbp-3D-k_firstorder_RootMeanSquared
AP_lbp-3D-k_firstorder_Skewness
AP_lbp-3D-k_firstorder_TotalEnergy
AP_lbp-3D-k_firstorder_Uniformity
AP_lbp-3D-k_firstorder_Variance
AP_lbp-3D-k_glcm_Autocorrelation
AP_lbp-3D-k_glcm_ClusterProminence
AP_lbp-3D-k_glcm_ClusterShade
AP_lbp-3D-k_glcm_ClusterTendency
AP_lbp-3D-k_glcm_Contrast
AP_lbp-3D-k_glcm_Correlation
AP_lbp-3D-k_glcm_DifferenceAverage
AP_lbp-3D-k_glcm_DifferenceEntropy
AP_lbp-3D-k_glcm_DifferenceVariance
AP_lbp-3D-k_glcm_Id
AP_lbp-3D-k_glcm_Idm
AP_lbp-3D-k_glcm_Idmn
AP_lbp-3D-k_glcm_Idn
AP_lbp-3D-k_glcm_Imc1
AP_lbp-3D-k_glcm_Imc2
AP_lbp-3D-k_glcm_InverseVariance
AP_lbp-3D-k_glcm_JointAverage
AP_lbp-3D-k_glcm_JointEnergy
AP_lbp-3D-k_glcm_JointEntropy
AP_lbp-3D-k_glcm_MCC
AP_lbp-3D-k_glcm_MaximumProbability
AP_lbp-3D-k_glcm_SumAverage
AP_lbp-3D-k_glcm_SumEntropy
AP_lbp-3D-k_glcm_SumSquares
AP_lbp-3D-k_gldm_DependenceEntropy
AP_lbp-3D-k_gldm_DependenceNonUniformity
AP_lbp-3D-k_gldm_DependenceNonUniformityNormalized
AP_lbp-3D-k_gldm_DependenceVariance
AP_lbp-3D-k_gldm_GrayLevelNonUniformity
AP_lbp-3D-k_gldm_GrayLevelVariance
AP_lbp-3D-k_gldm_HighGrayLevelEmphasis
AP_lbp-3D-k_gldm_LargeDependenceEmphasis
AP_lbp-3D-k_gldm_LargeDependenceHighGrayLevelEmphasis
AP_lbp-3D-k_gldm_LargeDependenceLowGrayLevelEmphasis
AP_lbp-3D-k_gldm_LowGrayLevelEmphasis
AP_lbp-3D-k_gldm_SmallDependenceEmphasis
AP_lbp-3D-k_gldm_SmallDependenceHighGrayLevelEmphasis
AP_lbp-3D-k_gldm_SmallDependenceLowGrayLevelEmphasis
AP_lbp-3D-k_glrlm_GrayLevelNonUniformity
AP_lbp-3D-k_glrlm_GrayLevelNonUniformityNormalized
AP_lbp-3D-k_glrlm_GrayLevelVariance
AP_lbp-3D-k_glrlm_HighGrayLevelRunEmphasis
AP_lbp-3D-k_glrlm_LongRunEmphasis
AP_lbp-3D-k_glrlm_LongRunHighGrayLevelEmphasis
AP_lbp-3D-k_glrlm_LongRunLowGrayLevelEmphasis
AP_lbp-3D-k_glrlm_LowGrayLevelRunEmphasis
AP_lbp-3D-k_glrlm_RunEntropy
AP_lbp-3D-k_glrlm_RunLengthNonUniformity
AP_lbp-3D-k_glrlm_RunLengthNonUniformityNormalized
AP_lbp-3D-k_glrlm_RunPercentage
AP_lbp-3D-k_glrlm_RunVariance
AP_lbp-3D-k_glrlm_ShortRunEmphasis
AP_lbp-3D-k_glrlm_ShortRunHighGrayLevelEmphasis
AP_lbp-3D-k_glrlm_ShortRunLowGrayLevelEmphasis
AP_lbp-3D-k_glszm_GrayLevelNonUniformity
AP_lbp-3D-k_glszm_GrayLevelNonUniformityNormalized
AP_lbp-3D-k_glszm_GrayLevelVariance
AP_lbp-3D-k_glszm_HighGrayLevelZoneEmphasis
AP_lbp-3D-k_glszm_LargeAreaEmphasis
AP_lbp-3D-k_glszm_LargeAreaHighGrayLevelEmphasis
AP_lbp-3D-k_glszm_LargeAreaLowGrayLevelEmphasis
AP_lbp-3D-k_glszm_LowGrayLevelZoneEmphasis
AP_lbp-3D-k_glszm_SizeZoneNonUniformity
AP_lbp-3D-k_glszm_SizeZoneNonUniformityNormalized
AP_lbp-3D-k_glszm_SmallAreaEmphasis
AP_lbp-3D-k_glszm_SmallAreaHighGrayLevelEmphasis
AP_lbp-3D-k_glszm_SmallAreaLowGrayLevelEmphasis
AP_lbp-3D-k_glszm_ZoneEntropy
AP_lbp-3D-k_glszm_ZonePercentage
AP_lbp-3D-k_glszm_ZoneVariance
AP_lbp-3D-k_ngtdm_Busyness
AP_lbp-3D-k_ngtdm_Coarseness
AP_lbp-3D-k_ngtdm_Complexity
AP_lbp-3D-k_ngtdm_Contrast
AP_lbp-3D-k_ngtdm_Strength
AP_logarithm_firstorder_10Percentile
AP_logarithm_firstorder_90Percentile
AP_logarithm_firstorder_Energy
AP_logarithm_firstorder_Entropy
AP_logarithm_firstorder_InterquartileRange
AP_logarithm_firstorder_Kurtosis
AP_logarithm_firstorder_Maximum
AP_logarithm_firstorder_MeanAbsoluteDeviation
AP_logarithm_firstorder_Mean
AP_logarithm_firstorder_Median
AP_logarithm_firstorder_Minimum
AP_logarithm_firstorder_Range
AP_logarithm_firstorder_RobustMeanAbsoluteDeviation
AP_logarithm_firstorder_RootMeanSquared
AP_logarithm_firstorder_Skewness
AP_logarithm_firstorder_TotalEnergy
AP_logarithm_firstorder_Uniformity
AP_logarithm_firstorder_Variance
AP_logarithm_glcm_Autocorrelation
AP_logarithm_glcm_ClusterProminence
AP_logarithm_glcm_ClusterShade
AP_logarithm_glcm_ClusterTendency
AP_logarithm_glcm_Contrast
AP_logarithm_glcm_Correlation
AP_logarithm_glcm_DifferenceAverage
AP_logarithm_glcm_DifferenceEntropy
AP_logarithm_glcm_DifferenceVariance
AP_logarithm_glcm_Id
AP_logarithm_glcm_Idm
AP_logarithm_glcm_Idmn
AP_logarithm_glcm_Idn
AP_logarithm_glcm_Imc1
AP_logarithm_glcm_Imc2
AP_logarithm_glcm_InverseVariance
AP_logarithm_glcm_JointAverage
AP_logarithm_glcm_JointEnergy
AP_logarithm_glcm_JointEntropy
AP_logarithm_glcm_MCC
AP_logarithm_glcm_MaximumProbability
AP_logarithm_glcm_SumAverage
AP_logarithm_glcm_SumEntropy
AP_logarithm_glcm_SumSquares
AP_logarithm_gldm_DependenceEntropy
AP_logarithm_gldm_DependenceNonUniformity
AP_logarithm_gldm_DependenceNonUniformityNormalized
AP_logarithm_gldm_DependenceVariance
AP_logarithm_gldm_GrayLevelNonUniformity
AP_logarithm_gldm_GrayLevelVariance
AP_logarithm_gldm_HighGrayLevelEmphasis
AP_logarithm_gldm_LargeDependenceEmphasis
AP_logarithm_gldm_LargeDependenceHighGrayLevelEmphasis
AP_logarithm_gldm_LargeDependenceLowGrayLevelEmphasis
AP_logarithm_gldm_LowGrayLevelEmphasis
AP_logarithm_gldm_SmallDependenceEmphasis
AP_logarithm_gldm_SmallDependenceHighGrayLevelEmphasis
AP_logarithm_gldm_SmallDependenceLowGrayLevelEmphasis
AP_logarithm_glrlm_GrayLevelNonUniformity
AP_logarithm_glrlm_GrayLevelNonUniformityNormalized
AP_logarithm_glrlm_GrayLevelVariance
AP_logarithm_glrlm_HighGrayLevelRunEmphasis
AP_logarithm_glrlm_LongRunEmphasis
AP_logarithm_glrlm_LongRunHighGrayLevelEmphasis
AP_logarithm_glrlm_LongRunLowGrayLevelEmphasis
AP_logarithm_glrlm_LowGrayLevelRunEmphasis
AP_logarithm_glrlm_RunEntropy
AP_logarithm_glrlm_RunLengthNonUniformity
AP_logarithm_glrlm_RunLengthNonUniformityNormalized
AP_logarithm_glrlm_RunPercentage
AP_logarithm_glrlm_RunVariance
AP_logarithm_glrlm_ShortRunEmphasis
AP_logarithm_glrlm_ShortRunHighGrayLevelEmphasis
AP_logarithm_glrlm_ShortRunLowGrayLevelEmphasis
AP_logarithm_glszm_GrayLevelNonUniformity
AP_logarithm_glszm_GrayLevelNonUniformityNormalized
AP_logarithm_glszm_GrayLevelVariance
AP_logarithm_glszm_HighGrayLevelZoneEmphasis
AP_logarithm_glszm_LargeAreaEmphasis
AP_logarithm_glszm_LargeAreaHighGrayLevelEmphasis
AP_logarithm_glszm_LargeAreaLowGrayLevelEmphasis
AP_logarithm_glszm_LowGrayLevelZoneEmphasis
AP_logarithm_glszm_SizeZoneNonUniformity
AP_logarithm_glszm_SizeZoneNonUniformityNormalized
AP_logarithm_glszm_SmallAreaEmphasis
AP_logarithm_glszm_SmallAreaHighGrayLevelEmphasis
AP_logarithm_glszm_SmallAreaLowGrayLevelEmphasis
AP_logarithm_glszm_ZoneEntropy
AP_logarithm_glszm_ZonePercentage
AP_logarithm_glszm_ZoneVariance
AP_logarithm_ngtdm_Busyness
AP_logarithm_ngtdm_Coarseness
AP_logarithm_ngtdm_Complexity
AP_logarithm_ngtdm_Contrast
AP_logarithm_ngtdm_Strength
AP_square_firstorder_10Percentile
AP_square_firstorder_90Percentile
AP_square_firstorder_Energy
AP_square_firstorder_Entropy
AP_square_firstorder_InterquartileRange
AP_square_firstorder_Kurtosis
AP_square_firstorder_Maximum
AP_square_firstorder_MeanAbsoluteDeviation
AP_square_firstorder_Mean
AP_square_firstorder_Median
AP_square_firstorder_Minimum
AP_square_firstorder_Range
AP_square_firstorder_RobustMeanAbsoluteDeviation
AP_square_firstorder_RootMeanSquared
AP_square_firstorder_Skewness
AP_square_firstorder_TotalEnergy
AP_square_firstorder_Uniformity
AP_square_firstorder_Variance
AP_square_glcm_Autocorrelation
AP_square_glcm_ClusterProminence
AP_square_glcm_ClusterShade
AP_square_glcm_ClusterTendency
AP_square_glcm_Contrast
AP_square_glcm_Correlation
AP_square_glcm_DifferenceAverage
AP_square_glcm_DifferenceEntropy
AP_square_glcm_DifferenceVariance
AP_square_glcm_Id
AP_square_glcm_Idm
AP_square_glcm_Idmn
AP_square_glcm_Idn
AP_square_glcm_Imc1
AP_square_glcm_Imc2
AP_square_glcm_InverseVariance
AP_square_glcm_JointAverage
AP_square_glcm_JointEnergy
AP_square_glcm_JointEntropy
AP_square_glcm_MCC
AP_square_glcm_MaximumProbability
AP_square_glcm_SumAverage
AP_square_glcm_SumEntropy
AP_square_glcm_SumSquares
AP_square_gldm_DependenceEntropy
AP_square_gldm_DependenceNonUniformity
AP_square_gldm_DependenceNonUniformityNormalized
AP_square_gldm_DependenceVariance
AP_square_gldm_GrayLevelNonUniformity
AP_square_gldm_GrayLevelVariance
AP_square_gldm_HighGrayLevelEmphasis
AP_square_gldm_LargeDependenceEmphasis
AP_square_gldm_LargeDependenceHighGrayLevelEmphasis
AP_square_gldm_LargeDependenceLowGrayLevelEmphasis
AP_square_gldm_LowGrayLevelEmphasis
AP_square_gldm_SmallDependenceEmphasis
AP_square_gldm_SmallDependenceHighGrayLevelEmphasis
AP_square_gldm_SmallDependenceLowGrayLevelEmphasis
AP_square_glrlm_GrayLevelNonUniformity
AP_square_glrlm_GrayLevelNonUniformityNormalized
AP_square_glrlm_GrayLevelVariance
AP_square_glrlm_HighGrayLevelRunEmphasis
AP_square_glrlm_LongRunEmphasis
AP_square_glrlm_LongRunHighGrayLevelEmphasis
AP_square_glrlm_LongRunLowGrayLevelEmphasis
AP_square_glrlm_LowGrayLevelRunEmphasis
AP_square_glrlm_RunEntropy
AP_square_glrlm_RunLengthNonUniformity
AP_square_glrlm_RunLengthNonUniformityNormalized
AP_square_glrlm_RunPercentage
AP_square_glrlm_RunVariance
AP_square_glrlm_ShortRunEmphasis
AP_square_glrlm_ShortRunHighGrayLevelEmphasis
AP_square_glrlm_ShortRunLowGrayLevelEmphasis
AP_square_glszm_GrayLevelNonUniformity
AP_square_glszm_GrayLevelNonUniformityNormalized
AP_square_glszm_GrayLevelVariance
AP_square_glszm_HighGrayLevelZoneEmphasis
AP_square_glszm_LargeAreaEmphasis
AP_square_glszm_LargeAreaHighGrayLevelEmphasis
AP_square_glszm_LargeAreaLowGrayLevelEmphasis
AP_square_glszm_LowGrayLevelZoneEmphasis
AP_square_glszm_SizeZoneNonUniformity
AP_square_glszm_SizeZoneNonUniformityNormalized
AP_square_glszm_SmallAreaEmphasis
AP_square_glszm_SmallAreaHighGrayLevelEmphasis
AP_square_glszm_SmallAreaLowGrayLevelEmphasis
AP_square_glszm_ZoneEntropy
AP_square_glszm_ZonePercentage
AP_square_glszm_ZoneVariance
AP_square_ngtdm_Busyness
AP_square_ngtdm_Coarseness
AP_square_ngtdm_Complexity
AP_square_ngtdm_Contrast
AP_square_ngtdm_Strength
AP_squareroot_firstorder_10Percentile
AP_squareroot_firstorder_90Percentile
AP_squareroot_firstorder_Energy
AP_squareroot_firstorder_Entropy
AP_squareroot_firstorder_InterquartileRange
AP_squareroot_firstorder_Kurtosis
AP_squareroot_firstorder_Maximum
AP_squareroot_firstorder_MeanAbsoluteDeviation
AP_squareroot_firstorder_Mean
AP_squareroot_firstorder_Median
AP_squareroot_firstorder_Minimum
AP_squareroot_firstorder_Range
AP_squareroot_firstorder_RobustMeanAbsoluteDeviation
AP_squareroot_firstorder_RootMeanSquared
AP_squareroot_firstorder_Skewness
AP_squareroot_firstorder_TotalEnergy
AP_squareroot_firstorder_Uniformity
AP_squareroot_firstorder_Variance
AP_squareroot_glcm_Autocorrelation
AP_squareroot_glcm_ClusterProminence
AP_squareroot_glcm_ClusterShade
AP_squareroot_glcm_ClusterTendency
AP_squareroot_glcm_Contrast
AP_squareroot_glcm_Correlation
AP_squareroot_glcm_DifferenceAverage
AP_squareroot_glcm_DifferenceEntropy
AP_squareroot_glcm_DifferenceVariance
AP_squareroot_glcm_Id
AP_squareroot_glcm_Idm
AP_squareroot_glcm_Idmn
AP_squareroot_glcm_Idn
AP_squareroot_glcm_Imc1
AP_squareroot_glcm_Imc2
AP_squareroot_glcm_InverseVariance
AP_squareroot_glcm_JointAverage
AP_squareroot_glcm_JointEnergy
AP_squareroot_glcm_JointEntropy
AP_squareroot_glcm_MCC
AP_squareroot_glcm_MaximumProbability
AP_squareroot_glcm_SumAverage
AP_squareroot_glcm_SumEntropy
AP_squareroot_glcm_SumSquares
AP_squareroot_gldm_DependenceEntropy
AP_squareroot_gldm_DependenceNonUniformity
AP_squareroot_gldm_DependenceNonUniformityNormalized
AP_squareroot_gldm_DependenceVariance
AP_squareroot_gldm_GrayLevelNonUniformity
AP_squareroot_gldm_GrayLevelVariance
AP_squareroot_gldm_HighGrayLevelEmphasis
AP_squareroot_gldm_LargeDependenceEmphasis
AP_squareroot_gldm_LargeDependenceHighGrayLevelEmphasis
AP_squareroot_gldm_LargeDependenceLowGrayLevelEmphasis
AP_squareroot_gldm_LowGrayLevelEmphasis
AP_squareroot_gldm_SmallDependenceEmphasis
AP_squareroot_gldm_SmallDependenceHighGrayLevelEmphasis
AP_squareroot_gldm_SmallDependenceLowGrayLevelEmphasis
AP_squareroot_glrlm_GrayLevelNonUniformity
AP_squareroot_glrlm_GrayLevelNonUniformityNormalized
AP_squareroot_glrlm_GrayLevelVariance
AP_squareroot_glrlm_HighGrayLevelRunEmphasis
AP_squareroot_glrlm_LongRunEmphasis
AP_squareroot_glrlm_LongRunHighGrayLevelEmphasis
AP_squareroot_glrlm_LongRunLowGrayLevelEmphasis
AP_squareroot_glrlm_LowGrayLevelRunEmphasis
AP_squareroot_glrlm_RunEntropy
AP_squareroot_glrlm_RunLengthNonUniformity
AP_squareroot_glrlm_RunLengthNonUniformityNormalized
AP_squareroot_glrlm_RunPercentage
AP_squareroot_glrlm_RunVariance
AP_squareroot_glrlm_ShortRunEmphasis
AP_squareroot_glrlm_ShortRunHighGrayLevelEmphasis
AP_squareroot_glrlm_ShortRunLowGrayLevelEmphasis
AP_squareroot_glszm_GrayLevelNonUniformity
AP_squareroot_glszm_GrayLevelNonUniformityNormalized
AP_squareroot_glszm_GrayLevelVariance
AP_squareroot_glszm_HighGrayLevelZoneEmphasis
AP_squareroot_glszm_LargeAreaEmphasis
AP_squareroot_glszm_LargeAreaHighGrayLevelEmphasis
AP_squareroot_glszm_LargeAreaLowGrayLevelEmphasis
AP_squareroot_glszm_LowGrayLevelZoneEmphasis
AP_squareroot_glszm_SizeZoneNonUniformity
AP_squareroot_glszm_SizeZoneNonUniformityNormalized
AP_squareroot_glszm_SmallAreaEmphasis
AP_squareroot_glszm_SmallAreaHighGrayLevelEmphasis
AP_squareroot_glszm_SmallAreaLowGrayLevelEmphasis
AP_squareroot_glszm_ZoneEntropy
AP_squareroot_glszm_ZonePercentage
AP_squareroot_glszm_ZoneVariance
AP_squareroot_ngtdm_Busyness
AP_squareroot_ngtdm_Coarseness
AP_squareroot_ngtdm_Complexity
AP_squareroot_ngtdm_Contrast
AP_squareroot_ngtdm_Strength
AP_wavelet-LLH_firstorder_10Percentile
AP_wavelet-LLH_firstorder_90Percentile
AP_wavelet-LLH_firstorder_Energy
AP_wavelet-LLH_firstorder_Entropy
AP_wavelet-LLH_firstorder_InterquartileRange
AP_wavelet-LLH_firstorder_Kurtosis
AP_wavelet-LLH_firstorder_Maximum
AP_wavelet-LLH_firstorder_MeanAbsoluteDeviation
AP_wavelet-LLH_firstorder_Mean
AP_wavelet-LLH_firstorder_Median
AP_wavelet-LLH_firstorder_Minimum
AP_wavelet-LLH_firstorder_Range
AP_wavelet-LLH_firstorder_RobustMeanAbsoluteDeviation
AP_wavelet-LLH_firstorder_RootMeanSquared
AP_wavelet-LLH_firstorder_Skewness
AP_wavelet-LLH_firstorder_TotalEnergy
AP_wavelet-LLH_firstorder_Uniformity
AP_wavelet-LLH_firstorder_Variance
AP_wavelet-LLH_glcm_Autocorrelation
AP_wavelet-LLH_glcm_ClusterProminence
AP_wavelet-LLH_glcm_ClusterShade
AP_wavelet-LLH_glcm_ClusterTendency
AP_wavelet-LLH_glcm_Contrast
AP_wavelet-LLH_glcm_Correlation
AP_wavelet-LLH_glcm_DifferenceAverage
AP_wavelet-LLH_glcm_DifferenceEntropy
AP_wavelet-LLH_glcm_DifferenceVariance
AP_wavelet-LLH_glcm_Id
AP_wavelet-LLH_glcm_Idm
AP_wavelet-LLH_glcm_Idmn
AP_wavelet-LLH_glcm_Idn
AP_wavelet-LLH_glcm_Imc1
AP_wavelet-LLH_glcm_Imc2
AP_wavelet-LLH_glcm_InverseVariance
AP_wavelet-LLH_glcm_JointAverage
AP_wavelet-LLH_glcm_JointEnergy
AP_wavelet-LLH_glcm_JointEntropy
AP_wavelet-LLH_glcm_MCC
AP_wavelet-LLH_glcm_MaximumProbability
AP_wavelet-LLH_glcm_SumAverage
AP_wavelet-LLH_glcm_SumEntropy
AP_wavelet-LLH_glcm_SumSquares
AP_wavelet-LLH_gldm_DependenceEntropy
AP_wavelet-LLH_gldm_DependenceNonUniformity
AP_wavelet-LLH_gldm_DependenceNonUniformityNormalized
AP_wavelet-LLH_gldm_DependenceVariance
AP_wavelet-LLH_gldm_GrayLevelNonUniformity
AP_wavelet-LLH_gldm_GrayLevelVariance
AP_wavelet-LLH_gldm_HighGrayLevelEmphasis
AP_wavelet-LLH_gldm_LargeDependenceEmphasis
AP_wavelet-LLH_gldm_LargeDependenceHighGrayLevelEmphasis
AP_wavelet-LLH_gldm_LargeDependenceLowGrayLevelEmphasis
AP_wavelet-LLH_gldm_LowGrayLevelEmphasis
AP_wavelet-LLH_gldm_SmallDependenceEmphasis
AP_wavelet-LLH_gldm_SmallDependenceHighGrayLevelEmphasis
AP_wavelet-LLH_gldm_SmallDependenceLowGrayLevelEmphasis
AP_wavelet-LLH_glrlm_GrayLevelNonUniformity
AP_wavelet-LLH_glrlm_GrayLevelNonUniformityNormalized
AP_wavelet-LLH_glrlm_GrayLevelVariance
AP_wavelet-LLH_glrlm_HighGrayLevelRunEmphasis
AP_wavelet-LLH_glrlm_LongRunEmphasis
AP_wavelet-LLH_glrlm_LongRunHighGrayLevelEmphasis
AP_wavelet-LLH_glrlm_LongRunLowGrayLevelEmphasis
AP_wavelet-LLH_glrlm_LowGrayLevelRunEmphasis
AP_wavelet-LLH_glrlm_RunEntropy
AP_wavelet-LLH_glrlm_RunLengthNonUniformity
AP_wavelet-LLH_glrlm_RunLengthNonUniformityNormalized
AP_wavelet-LLH_glrlm_RunPercentage
AP_wavelet-LLH_glrlm_RunVariance
AP_wavelet-LLH_glrlm_ShortRunEmphasis
AP_wavelet-LLH_glrlm_ShortRunHighGrayLevelEmphasis
AP_wavelet-LLH_glrlm_ShortRunLowGrayLevelEmphasis
AP_wavelet-LLH_glszm_GrayLevelNonUniformity
AP_wavelet-LLH_glszm_GrayLevelNonUniformityNormalized
AP_wavelet-LLH_glszm_GrayLevelVariance
AP_wavelet-LLH_glszm_HighGrayLevelZoneEmphasis
AP_wavelet-LLH_glszm_LargeAreaEmphasis
AP_wavelet-LLH_glszm_LargeAreaHighGrayLevelEmphasis
AP_wavelet-LLH_glszm_LargeAreaLowGrayLevelEmphasis
AP_wavelet-LLH_glszm_LowGrayLevelZoneEmphasis
AP_wavelet-LLH_glszm_SizeZoneNonUniformity
AP_wavelet-LLH_glszm_SizeZoneNonUniformityNormalized
AP_wavelet-LLH_glszm_SmallAreaEmphasis
AP_wavelet-LLH_glszm_SmallAreaHighGrayLevelEmphasis
AP_wavelet-LLH_glszm_SmallAreaLowGrayLevelEmphasis
AP_wavelet-LLH_glszm_ZoneEntropy
AP_wavelet-LLH_glszm_ZonePercentage
AP_wavelet-LLH_glszm_ZoneVariance
AP_wavelet-LLH_ngtdm_Busyness
AP_wavelet-LLH_ngtdm_Coarseness
AP_wavelet-LLH_ngtdm_Complexity
AP_wavelet-LLH_ngtdm_Contrast
AP_wavelet-LLH_ngtdm_Strength
AP_wavelet-LHL_firstorder_10Percentile
AP_wavelet-LHL_firstorder_90Percentile
AP_wavelet-LHL_firstorder_Energy
AP_wavelet-LHL_firstorder_Entropy
AP_wavelet-LHL_firstorder_InterquartileRange
AP_wavelet-LHL_firstorder_Kurtosis
AP_wavelet-LHL_firstorder_Maximum
AP_wavelet-LHL_firstorder_MeanAbsoluteDeviation
AP_wavelet-LHL_firstorder_Mean
AP_wavelet-LHL_firstorder_Median
AP_wavelet-LHL_firstorder_Minimum
AP_wavelet-LHL_firstorder_Range
AP_wavelet-LHL_firstorder_RobustMeanAbsoluteDeviation
AP_wavelet-LHL_firstorder_RootMeanSquared
AP_wavelet-LHL_firstorder_Skewness
AP_wavelet-LHL_firstorder_TotalEnergy
AP_wavelet-LHL_firstorder_Uniformity
AP_wavelet-LHL_firstorder_Variance
AP_wavelet-LHL_glcm_Autocorrelation
AP_wavelet-LHL_glcm_ClusterProminence
AP_wavelet-LHL_glcm_ClusterShade
AP_wavelet-LHL_glcm_ClusterTendency
AP_wavelet-LHL_glcm_Contrast
AP_wavelet-LHL_glcm_Correlation
AP_wavelet-LHL_glcm_DifferenceAverage
AP_wavelet-LHL_glcm_DifferenceEntropy
AP_wavelet-LHL_glcm_DifferenceVariance
AP_wavelet-LHL_glcm_Id
AP_wavelet-LHL_glcm_Idm
AP_wavelet-LHL_glcm_Idmn
AP_wavelet-LHL_glcm_Idn
AP_wavelet-LHL_glcm_Imc1
AP_wavelet-LHL_glcm_Imc2
AP_wavelet-LHL_glcm_InverseVariance
AP_wavelet-LHL_glcm_JointAverage
AP_wavelet-LHL_glcm_JointEnergy
AP_wavelet-LHL_glcm_JointEntropy
AP_wavelet-LHL_glcm_MCC
AP_wavelet-LHL_glcm_MaximumProbability
AP_wavelet-LHL_glcm_SumAverage
AP_wavelet-LHL_glcm_SumEntropy
AP_wavelet-LHL_glcm_SumSquares
AP_wavelet-LHL_gldm_DependenceEntropy
AP_wavelet-LHL_gldm_DependenceNonUniformity
AP_wavelet-LHL_gldm_DependenceNonUniformityNormalized
AP_wavelet-LHL_gldm_DependenceVariance
AP_wavelet-LHL_gldm_GrayLevelNonUniformity
AP_wavelet-LHL_gldm_GrayLevelVariance
AP_wavelet-LHL_gldm_HighGrayLevelEmphasis
AP_wavelet-LHL_gldm_LargeDependenceEmphasis
AP_wavelet-LHL_gldm_LargeDependenceHighGrayLevelEmphasis
AP_wavelet-LHL_gldm_LargeDependenceLowGrayLevelEmphasis
AP_wavelet-LHL_gldm_LowGrayLevelEmphasis
AP_wavelet-LHL_gldm_SmallDependenceEmphasis
AP_wavelet-LHL_gldm_SmallDependenceHighGrayLevelEmphasis
AP_wavelet-LHL_gldm_SmallDependenceLowGrayLevelEmphasis
AP_wavelet-LHL_glrlm_GrayLevelNonUniformity
AP_wavelet-LHL_glrlm_GrayLevelNonUniformityNormalized
AP_wavelet-LHL_glrlm_GrayLevelVariance
AP_wavelet-LHL_glrlm_HighGrayLevelRunEmphasis
AP_wavelet-LHL_glrlm_LongRunEmphasis
AP_wavelet-LHL_glrlm_LongRunHighGrayLevelEmphasis
AP_wavelet-LHL_glrlm_LongRunLowGrayLevelEmphasis
AP_wavelet-LHL_glrlm_LowGrayLevelRunEmphasis
AP_wavelet-LHL_glrlm_RunEntropy
AP_wavelet-LHL_glrlm_RunLengthNonUniformity
AP_wavelet-LHL_glrlm_RunLengthNonUniformityNormalized
AP_wavelet-LHL_glrlm_RunPercentage
AP_wavelet-LHL_glrlm_RunVariance
AP_wavelet-LHL_glrlm_ShortRunEmphasis
AP_wavelet-LHL_glrlm_ShortRunHighGrayLevelEmphasis
AP_wavelet-LHL_glrlm_ShortRunLowGrayLevelEmphasis
AP_wavelet-LHL_glszm_GrayLevelNonUniformity
AP_wavelet-LHL_glszm_GrayLevelNonUniformityNormalized
AP_wavelet-LHL_glszm_GrayLevelVariance
AP_wavelet-LHL_glszm_HighGrayLevelZoneEmphasis
AP_wavelet-LHL_glszm_LargeAreaEmphasis
AP_wavelet-LHL_glszm_LargeAreaHighGrayLevelEmphasis
AP_wavelet-LHL_glszm_LargeAreaLowGrayLevelEmphasis
AP_wavelet-LHL_glszm_LowGrayLevelZoneEmphasis
AP_wavelet-LHL_glszm_SizeZoneNonUniformity
AP_wavelet-LHL_glszm_SizeZoneNonUniformityNormalized
AP_wavelet-LHL_glszm_SmallAreaEmphasis
AP_wavelet-LHL_glszm_SmallAreaHighGrayLevelEmphasis
AP_wavelet-LHL_glszm_SmallAreaLowGrayLevelEmphasis
AP_wavelet-LHL_glszm_ZoneEntropy
AP_wavelet-LHL_glszm_ZonePercentage
AP_wavelet-LHL_glszm_ZoneVariance
AP_wavelet-LHL_ngtdm_Busyness
AP_wavelet-LHL_ngtdm_Coarseness
AP_wavelet-LHL_ngtdm_Complexity
AP_wavelet-LHL_ngtdm_Contrast
AP_wavelet-LHL_ngtdm_Strength
AP_wavelet-LHH_firstorder_10Percentile
AP_wavelet-LHH_firstorder_90Percentile
AP_wavelet-LHH_firstorder_Energy
AP_wavelet-LHH_firstorder_Entropy
AP_wavelet-LHH_firstorder_InterquartileRange
AP_wavelet-LHH_firstorder_Kurtosis
AP_wavelet-LHH_firstorder_Maximum
AP_wavelet-LHH_firstorder_MeanAbsoluteDeviation
AP_wavelet-LHH_firstorder_Mean
AP_wavelet-LHH_firstorder_Median
AP_wavelet-LHH_firstorder_Minimum
AP_wavelet-LHH_firstorder_Range
AP_wavelet-LHH_firstorder_RobustMeanAbsoluteDeviation
AP_wavelet-LHH_firstorder_RootMeanSquared
AP_wavelet-LHH_firstorder_Skewness
AP_wavelet-LHH_firstorder_TotalEnergy
AP_wavelet-LHH_firstorder_Uniformity
AP_wavelet-LHH_firstorder_Variance
AP_wavelet-LHH_glcm_Autocorrelation
AP_wavelet-LHH_glcm_ClusterProminence
AP_wavelet-LHH_glcm_ClusterShade
AP_wavelet-LHH_glcm_ClusterTendency
AP_wavelet-LHH_glcm_Contrast
AP_wavelet-LHH_glcm_Correlation
AP_wavelet-LHH_glcm_DifferenceAverage
AP_wavelet-LHH_glcm_DifferenceEntropy
AP_wavelet-LHH_glcm_DifferenceVariance
AP_wavelet-LHH_glcm_Id
AP_wavelet-LHH_glcm_Idm
AP_wavelet-LHH_glcm_Idmn
AP_wavelet-LHH_glcm_Idn
AP_wavelet-LHH_glcm_Imc1
AP_wavelet-LHH_glcm_Imc2
AP_wavelet-LHH_glcm_InverseVariance
AP_wavelet-LHH_glcm_JointAverage
AP_wavelet-LHH_glcm_JointEnergy
AP_wavelet-LHH_glcm_JointEntropy
AP_wavelet-LHH_glcm_MCC
AP_wavelet-LHH_glcm_MaximumProbability
AP_wavelet-LHH_glcm_SumAverage
AP_wavelet-LHH_glcm_SumEntropy
AP_wavelet-LHH_glcm_SumSquares
AP_wavelet-LHH_gldm_DependenceEntropy
AP_wavelet-LHH_gldm_DependenceNonUniformity
AP_wavelet-LHH_gldm_DependenceNonUniformityNormalized
AP_wavelet-LHH_gldm_DependenceVariance
AP_wavelet-LHH_gldm_GrayLevelNonUniformity
AP_wavelet-LHH_gldm_GrayLevelVariance
AP_wavelet-LHH_gldm_HighGrayLevelEmphasis
AP_wavelet-LHH_gldm_LargeDependenceEmphasis
AP_wavelet-LHH_gldm_LargeDependenceHighGrayLevelEmphasis
AP_wavelet-LHH_gldm_LargeDependenceLowGrayLevelEmphasis
AP_wavelet-LHH_gldm_LowGrayLevelEmphasis
AP_wavelet-LHH_gldm_SmallDependenceEmphasis
AP_wavelet-LHH_gldm_SmallDependenceHighGrayLevelEmphasis
AP_wavelet-LHH_gldm_SmallDependenceLowGrayLevelEmphasis
AP_wavelet-LHH_glrlm_GrayLevelNonUniformity
AP_wavelet-LHH_glrlm_GrayLevelNonUniformityNormalized
AP_wavelet-LHH_glrlm_GrayLevelVariance
AP_wavelet-LHH_glrlm_HighGrayLevelRunEmphasis
AP_wavelet-LHH_glrlm_LongRunEmphasis
AP_wavelet-LHH_glrlm_LongRunHighGrayLevelEmphasis
AP_wavelet-LHH_glrlm_LongRunLowGrayLevelEmphasis
AP_wavelet-LHH_glrlm_LowGrayLevelRunEmphasis
AP_wavelet-LHH_glrlm_RunEntropy
AP_wavelet-LHH_glrlm_RunLengthNonUniformity
AP_wavelet-LHH_glrlm_RunLengthNonUniformityNormalized
AP_wavelet-LHH_glrlm_RunPercentage
AP_wavelet-LHH_glrlm_RunVariance
AP_wavelet-LHH_glrlm_ShortRunEmphasis
AP_wavelet-LHH_glrlm_ShortRunHighGrayLevelEmphasis
AP_wavelet-LHH_glrlm_ShortRunLowGrayLevelEmphasis
AP_wavelet-LHH_glszm_GrayLevelNonUniformity
AP_wavelet-LHH_glszm_GrayLevelNonUniformityNormalized
AP_wavelet-LHH_glszm_GrayLevelVariance
AP_wavelet-LHH_glszm_HighGrayLevelZoneEmphasis
AP_wavelet-LHH_glszm_LargeAreaEmphasis
AP_wavelet-LHH_glszm_LargeAreaHighGrayLevelEmphasis
AP_wavelet-LHH_glszm_LargeAreaLowGrayLevelEmphasis
AP_wavelet-LHH_glszm_LowGrayLevelZoneEmphasis
AP_wavelet-LHH_glszm_SizeZoneNonUniformity
AP_wavelet-LHH_glszm_SizeZoneNonUniformityNormalized
AP_wavelet-LHH_glszm_SmallAreaEmphasis
AP_wavelet-LHH_glszm_SmallAreaHighGrayLevelEmphasis
AP_wavelet-LHH_glszm_SmallAreaLowGrayLevelEmphasis
AP_wavelet-LHH_glszm_ZoneEntropy
AP_wavelet-LHH_glszm_ZonePercentage
AP_wavelet-LHH_glszm_ZoneVariance
AP_wavelet-LHH_ngtdm_Busyness
AP_wavelet-LHH_ngtdm_Coarseness
AP_wavelet-LHH_ngtdm_Complexity
AP_wavelet-LHH_ngtdm_Contrast
AP_wavelet-LHH_ngtdm_Strength
AP_wavelet-HLL_firstorder_10Percentile
AP_wavelet-HLL_firstorder_90Percentile
AP_wavelet-HLL_firstorder_Energy
AP_wavelet-HLL_firstorder_Entropy
AP_wavelet-HLL_firstorder_InterquartileRange
AP_wavelet-HLL_firstorder_Kurtosis
AP_wavelet-HLL_firstorder_Maximum
AP_wavelet-HLL_firstorder_MeanAbsoluteDeviation
AP_wavelet-HLL_firstorder_Mean
AP_wavelet-HLL_firstorder_Median
AP_wavelet-HLL_firstorder_Minimum
AP_wavelet-HLL_firstorder_Range
AP_wavelet-HLL_firstorder_RobustMeanAbsoluteDeviation
AP_wavelet-HLL_firstorder_RootMeanSquared
AP_wavelet-HLL_firstorder_Skewness
AP_wavelet-HLL_firstorder_TotalEnergy
AP_wavelet-HLL_firstorder_Uniformity
AP_wavelet-HLL_firstorder_Variance
AP_wavelet-HLL_glcm_Autocorrelation
AP_wavelet-HLL_glcm_ClusterProminence
AP_wavelet-HLL_glcm_ClusterShade
AP_wavelet-HLL_glcm_ClusterTendency
AP_wavelet-HLL_glcm_Contrast
AP_wavelet-HLL_glcm_Correlation
AP_wavelet-HLL_glcm_DifferenceAverage
AP_wavelet-HLL_glcm_DifferenceEntropy
AP_wavelet-HLL_glcm_DifferenceVariance
AP_wavelet-HLL_glcm_Id
AP_wavelet-HLL_glcm_Idm
AP_wavelet-HLL_glcm_Idmn
AP_wavelet-HLL_glcm_Idn
AP_wavelet-HLL_glcm_Imc1
AP_wavelet-HLL_glcm_Imc2
AP_wavelet-HLL_glcm_InverseVariance
AP_wavelet-HLL_glcm_JointAverage
AP_wavelet-HLL_glcm_JointEnergy
AP_wavelet-HLL_glcm_JointEntropy
AP_wavelet-HLL_glcm_MCC
AP_wavelet-HLL_glcm_MaximumProbability
AP_wavelet-HLL_glcm_SumAverage
AP_wavelet-HLL_glcm_SumEntropy
AP_wavelet-HLL_glcm_SumSquares
AP_wavelet-HLL_gldm_DependenceEntropy
AP_wavelet-HLL_gldm_DependenceNonUniformity
AP_wavelet-HLL_gldm_DependenceNonUniformityNormalized
AP_wavelet-HLL_gldm_DependenceVariance
AP_wavelet-HLL_gldm_GrayLevelNonUniformity
AP_wavelet-HLL_gldm_GrayLevelVariance
AP_wavelet-HLL_gldm_HighGrayLevelEmphasis
AP_wavelet-HLL_gldm_LargeDependenceEmphasis
AP_wavelet-HLL_gldm_LargeDependenceHighGrayLevelEmphasis
AP_wavelet-HLL_gldm_LargeDependenceLowGrayLevelEmphasis
AP_wavelet-HLL_gldm_LowGrayLevelEmphasis
AP_wavelet-HLL_gldm_SmallDependenceEmphasis
AP_wavelet-HLL_gldm_SmallDependenceHighGrayLevelEmphasis
AP_wavelet-HLL_gldm_SmallDependenceLowGrayLevelEmphasis
AP_wavelet-HLL_glrlm_GrayLevelNonUniformity
AP_wavelet-HLL_glrlm_GrayLevelNonUniformityNormalized
AP_wavelet-HLL_glrlm_GrayLevelVariance
AP_wavelet-HLL_glrlm_HighGrayLevelRunEmphasis
AP_wavelet-HLL_glrlm_LongRunEmphasis
AP_wavelet-HLL_glrlm_LongRunHighGrayLevelEmphasis
AP_wavelet-HLL_glrlm_LongRunLowGrayLevelEmphasis
AP_wavelet-HLL_glrlm_LowGrayLevelRunEmphasis
AP_wavelet-HLL_glrlm_RunEntropy
AP_wavelet-HLL_glrlm_RunLengthNonUniformity
AP_wavelet-HLL_glrlm_RunLengthNonUniformityNormalized
AP_wavelet-HLL_glrlm_RunPercentage
AP_wavelet-HLL_glrlm_RunVariance
AP_wavelet-HLL_glrlm_ShortRunEmphasis
AP_wavelet-HLL_glrlm_ShortRunHighGrayLevelEmphasis
AP_wavelet-HLL_glrlm_ShortRunLowGrayLevelEmphasis
AP_wavelet-HLL_glszm_GrayLevelNonUniformity
AP_wavelet-HLL_glszm_GrayLevelNonUniformityNormalized
AP_wavelet-HLL_glszm_GrayLevelVariance
AP_wavelet-HLL_glszm_HighGrayLevelZoneEmphasis
AP_wavelet-HLL_glszm_LargeAreaEmphasis
AP_wavelet-HLL_glszm_LargeAreaHighGrayLevelEmphasis
AP_wavelet-HLL_glszm_LargeAreaLowGrayLevelEmphasis
AP_wavelet-HLL_glszm_LowGrayLevelZoneEmphasis
AP_wavelet-HLL_glszm_SizeZoneNonUniformity
AP_wavelet-HLL_glszm_SizeZoneNonUniformityNormalized
AP_wavelet-HLL_glszm_SmallAreaEmphasis
AP_wavelet-HLL_glszm_SmallAreaHighGrayLevelEmphasis
AP_wavelet-HLL_glszm_SmallAreaLowGrayLevelEmphasis
AP_wavelet-HLL_glszm_ZoneEntropy
AP_wavelet-HLL_glszm_ZonePercentage
AP_wavelet-HLL_glszm_ZoneVariance
AP_wavelet-HLL_ngtdm_Busyness
AP_wavelet-HLL_ngtdm_Coarseness
AP_wavelet-HLL_ngtdm_Complexity
AP_wavelet-HLL_ngtdm_Contrast
AP_wavelet-HLL_ngtdm_Strength
AP_wavelet-HLH_firstorder_10Percentile
AP_wavelet-HLH_firstorder_90Percentile
AP_wavelet-HLH_firstorder_Energy
AP_wavelet-HLH_firstorder_Entropy
AP_wavelet-HLH_firstorder_InterquartileRange
AP_wavelet-HLH_firstorder_Kurtosis
AP_wavelet-HLH_firstorder_Maximum
AP_wavelet-HLH_firstorder_MeanAbsoluteDeviation
AP_wavelet-HLH_firstorder_Mean
AP_wavelet-HLH_firstorder_Median
AP_wavelet-HLH_firstorder_Minimum
AP_wavelet-HLH_firstorder_Range
AP_wavelet-HLH_firstorder_RobustMeanAbsoluteDeviation
AP_wavelet-HLH_firstorder_RootMeanSquared
AP_wavelet-HLH_firstorder_Skewness
AP_wavelet-HLH_firstorder_TotalEnergy
AP_wavelet-HLH_firstorder_Uniformity
AP_wavelet-HLH_firstorder_Variance
AP_wavelet-HLH_glcm_Autocorrelation
AP_wavelet-HLH_glcm_ClusterProminence
AP_wavelet-HLH_glcm_ClusterShade
AP_wavelet-HLH_glcm_ClusterTendency
AP_wavelet-HLH_glcm_Contrast
AP_wavelet-HLH_glcm_Correlation
AP_wavelet-HLH_glcm_DifferenceAverage
AP_wavelet-HLH_glcm_DifferenceEntropy
AP_wavelet-HLH_glcm_DifferenceVariance
AP_wavelet-HLH_glcm_Id
AP_wavelet-HLH_glcm_Idm
AP_wavelet-HLH_glcm_Idmn
AP_wavelet-HLH_glcm_Idn
AP_wavelet-HLH_glcm_Imc1
AP_wavelet-HLH_glcm_Imc2
AP_wavelet-HLH_glcm_InverseVariance
AP_wavelet-HLH_glcm_JointAverage
AP_wavelet-HLH_glcm_JointEnergy
AP_wavelet-HLH_glcm_JointEntropy
AP_wavelet-HLH_glcm_MCC
AP_wavelet-HLH_glcm_MaximumProbability
AP_wavelet-HLH_glcm_SumAverage
AP_wavelet-HLH_glcm_SumEntropy
AP_wavelet-HLH_glcm_SumSquares
AP_wavelet-HLH_gldm_DependenceEntropy
AP_wavelet-HLH_gldm_DependenceNonUniformity
AP_wavelet-HLH_gldm_DependenceNonUniformityNormalized
AP_wavelet-HLH_gldm_DependenceVariance
AP_wavelet-HLH_gldm_GrayLevelNonUniformity
AP_wavelet-HLH_gldm_GrayLevelVariance
AP_wavelet-HLH_gldm_HighGrayLevelEmphasis
AP_wavelet-HLH_gldm_LargeDependenceEmphasis
AP_wavelet-HLH_gldm_LargeDependenceHighGrayLevelEmphasis
AP_wavelet-HLH_gldm_LargeDependenceLowGrayLevelEmphasis
AP_wavelet-HLH_gldm_LowGrayLevelEmphasis
AP_wavelet-HLH_gldm_SmallDependenceEmphasis
AP_wavelet-HLH_gldm_SmallDependenceHighGrayLevelEmphasis
AP_wavelet-HLH_gldm_SmallDependenceLowGrayLevelEmphasis
AP_wavelet-HLH_glrlm_GrayLevelNonUniformity
AP_wavelet-HLH_glrlm_GrayLevelNonUniformityNormalized
AP_wavelet-HLH_glrlm_GrayLevelVariance
AP_wavelet-HLH_glrlm_HighGrayLevelRunEmphasis
AP_wavelet-HLH_glrlm_LongRunEmphasis
AP_wavelet-HLH_glrlm_LongRunHighGrayLevelEmphasis
AP_wavelet-HLH_glrlm_LongRunLowGrayLevelEmphasis
AP_wavelet-HLH_glrlm_LowGrayLevelRunEmphasis
AP_wavelet-HLH_glrlm_RunEntropy
AP_wavelet-HLH_glrlm_RunLengthNonUniformity
AP_wavelet-HLH_glrlm_RunLengthNonUniformityNormalized
AP_wavelet-HLH_glrlm_RunPercentage
AP_wavelet-HLH_glrlm_RunVariance
AP_wavelet-HLH_glrlm_ShortRunEmphasis
AP_wavelet-HLH_glrlm_ShortRunHighGrayLevelEmphasis
AP_wavelet-HLH_glrlm_ShortRunLowGrayLevelEmphasis
AP_wavelet-HLH_glszm_GrayLevelNonUniformity
AP_wavelet-HLH_glszm_GrayLevelNonUniformityNormalized
AP_wavelet-HLH_glszm_GrayLevelVariance
AP_wavelet-HLH_glszm_HighGrayLevelZoneEmphasis
AP_wavelet-HLH_glszm_LargeAreaEmphasis
AP_wavelet-HLH_glszm_LargeAreaHighGrayLevelEmphasis
AP_wavelet-HLH_glszm_LargeAreaLowGrayLevelEmphasis
AP_wavelet-HLH_glszm_LowGrayLevelZoneEmphasis
AP_wavelet-HLH_glszm_SizeZoneNonUniformity
AP_wavelet-HLH_glszm_SizeZoneNonUniformityNormalized
AP_wavelet-HLH_glszm_SmallAreaEmphasis
AP_wavelet-HLH_glszm_SmallAreaHighGrayLevelEmphasis
AP_wavelet-HLH_glszm_SmallAreaLowGrayLevelEmphasis
AP_wavelet-HLH_glszm_ZoneEntropy
AP_wavelet-HLH_glszm_ZonePercentage
AP_wavelet-HLH_glszm_ZoneVariance
AP_wavelet-HLH_ngtdm_Busyness
AP_wavelet-HLH_ngtdm_Coarseness
AP_wavelet-HLH_ngtdm_Complexity
AP_wavelet-HLH_ngtdm_Contrast
AP_wavelet-HLH_ngtdm_Strength
AP_wavelet-HHL_firstorder_10Percentile
AP_wavelet-HHL_firstorder_90Percentile
AP_wavelet-HHL_firstorder_Energy
AP_wavelet-HHL_firstorder_Entropy
AP_wavelet-HHL_firstorder_InterquartileRange
AP_wavelet-HHL_firstorder_Kurtosis
AP_wavelet-HHL_firstorder_Maximum
AP_wavelet-HHL_firstorder_MeanAbsoluteDeviation
AP_wavelet-HHL_firstorder_Mean
AP_wavelet-HHL_firstorder_Median
AP_wavelet-HHL_firstorder_Minimum
AP_wavelet-HHL_firstorder_Range
AP_wavelet-HHL_firstorder_RobustMeanAbsoluteDeviation
AP_wavelet-HHL_firstorder_RootMeanSquared
AP_wavelet-HHL_firstorder_Skewness
AP_wavelet-HHL_firstorder_TotalEnergy
AP_wavelet-HHL_firstorder_Uniformity
AP_wavelet-HHL_firstorder_Variance
AP_wavelet-HHL_glcm_Autocorrelation
AP_wavelet-HHL_glcm_ClusterProminence
AP_wavelet-HHL_glcm_ClusterShade
AP_wavelet-HHL_glcm_ClusterTendency
AP_wavelet-HHL_glcm_Contrast
AP_wavelet-HHL_glcm_Correlation
AP_wavelet-HHL_glcm_DifferenceAverage
AP_wavelet-HHL_glcm_DifferenceEntropy
AP_wavelet-HHL_glcm_DifferenceVariance
AP_wavelet-HHL_glcm_Id
AP_wavelet-HHL_glcm_Idm
AP_wavelet-HHL_glcm_Idmn
AP_wavelet-HHL_glcm_Idn
AP_wavelet-HHL_glcm_Imc1
AP_wavelet-HHL_glcm_Imc2
AP_wavelet-HHL_glcm_InverseVariance
AP_wavelet-HHL_glcm_JointAverage
AP_wavelet-HHL_glcm_JointEnergy
AP_wavelet-HHL_glcm_JointEntropy
AP_wavelet-HHL_glcm_MCC
AP_wavelet-HHL_glcm_MaximumProbability
AP_wavelet-HHL_glcm_SumAverage
AP_wavelet-HHL_glcm_SumEntropy
AP_wavelet-HHL_glcm_SumSquares
AP_wavelet-HHL_gldm_DependenceEntropy
AP_wavelet-HHL_gldm_DependenceNonUniformity
AP_wavelet-HHL_gldm_DependenceNonUniformityNormalized
AP_wavelet-HHL_gldm_DependenceVariance
AP_wavelet-HHL_gldm_GrayLevelNonUniformity
AP_wavelet-HHL_gldm_GrayLevelVariance
AP_wavelet-HHL_gldm_HighGrayLevelEmphasis
AP_wavelet-HHL_gldm_LargeDependenceEmphasis
AP_wavelet-HHL_gldm_LargeDependenceHighGrayLevelEmphasis
AP_wavelet-HHL_gldm_LargeDependenceLowGrayLevelEmphasis
AP_wavelet-HHL_gldm_LowGrayLevelEmphasis
AP_wavelet-HHL_gldm_SmallDependenceEmphasis
AP_wavelet-HHL_gldm_SmallDependenceHighGrayLevelEmphasis
AP_wavelet-HHL_gldm_SmallDependenceLowGrayLevelEmphasis
AP_wavelet-HHL_glrlm_GrayLevelNonUniformity
AP_wavelet-HHL_glrlm_GrayLevelNonUniformityNormalized
AP_wavelet-HHL_glrlm_GrayLevelVariance
AP_wavelet-HHL_glrlm_HighGrayLevelRunEmphasis
AP_wavelet-HHL_glrlm_LongRunEmphasis
AP_wavelet-HHL_glrlm_LongRunHighGrayLevelEmphasis
AP_wavelet-HHL_glrlm_LongRunLowGrayLevelEmphasis
AP_wavelet-HHL_glrlm_LowGrayLevelRunEmphasis
AP_wavelet-HHL_glrlm_RunEntropy
AP_wavelet-HHL_glrlm_RunLengthNonUniformity
AP_wavelet-HHL_glrlm_RunLengthNonUniformityNormalized
AP_wavelet-HHL_glrlm_RunPercentage
AP_wavelet-HHL_glrlm_RunVariance
AP_wavelet-HHL_glrlm_ShortRunEmphasis
AP_wavelet-HHL_glrlm_ShortRunHighGrayLevelEmphasis
AP_wavelet-HHL_glrlm_ShortRunLowGrayLevelEmphasis
AP_wavelet-HHL_glszm_GrayLevelNonUniformity
AP_wavelet-HHL_glszm_GrayLevelNonUniformityNormalized
AP_wavelet-HHL_glszm_GrayLevelVariance
AP_wavelet-HHL_glszm_HighGrayLevelZoneEmphasis
AP_wavelet-HHL_glszm_LargeAreaEmphasis
AP_wavelet-HHL_glszm_LargeAreaHighGrayLevelEmphasis
AP_wavelet-HHL_glszm_LargeAreaLowGrayLevelEmphasis
AP_wavelet-HHL_glszm_LowGrayLevelZoneEmphasis
AP_wavelet-HHL_glszm_SizeZoneNonUniformity
AP_wavelet-HHL_glszm_SizeZoneNonUniformityNormalized
AP_wavelet-HHL_glszm_SmallAreaEmphasis
AP_wavelet-HHL_glszm_SmallAreaHighGrayLevelEmphasis
AP_wavelet-HHL_glszm_SmallAreaLowGrayLevelEmphasis
AP_wavelet-HHL_glszm_ZoneEntropy
AP_wavelet-HHL_glszm_ZonePercentage
AP_wavelet-HHL_glszm_ZoneVariance
AP_wavelet-HHL_ngtdm_Busyness
AP_wavelet-HHL_ngtdm_Coarseness
AP_wavelet-HHL_ngtdm_Complexity
AP_wavelet-HHL_ngtdm_Contrast
AP_wavelet-HHL_ngtdm_Strength
AP_wavelet-HHH_firstorder_10Percentile
AP_wavelet-HHH_firstorder_90Percentile
AP_wavelet-HHH_firstorder_Energy
AP_wavelet-HHH_firstorder_Entropy
AP_wavelet-HHH_firstorder_InterquartileRange
AP_wavelet-HHH_firstorder_Kurtosis
AP_wavelet-HHH_firstorder_Maximum
AP_wavelet-HHH_firstorder_MeanAbsoluteDeviation
AP_wavelet-HHH_firstorder_Mean
AP_wavelet-HHH_firstorder_Median
AP_wavelet-HHH_firstorder_Minimum
AP_wavelet-HHH_firstorder_Range
AP_wavelet-HHH_firstorder_RobustMeanAbsoluteDeviation
AP_wavelet-HHH_firstorder_RootMeanSquared
AP_wavelet-HHH_firstorder_Skewness
AP_wavelet-HHH_firstorder_TotalEnergy
AP_wavelet-HHH_firstorder_Uniformity
AP_wavelet-HHH_firstorder_Variance
AP_wavelet-HHH_glcm_Autocorrelation
AP_wavelet-HHH_glcm_ClusterProminence
AP_wavelet-HHH_glcm_ClusterShade
AP_wavelet-HHH_glcm_ClusterTendency
AP_wavelet-HHH_glcm_Contrast
AP_wavelet-HHH_glcm_Correlation
AP_wavelet-HHH_glcm_DifferenceAverage
AP_wavelet-HHH_glcm_DifferenceEntropy
AP_wavelet-HHH_glcm_DifferenceVariance
AP_wavelet-HHH_glcm_Id
AP_wavelet-HHH_glcm_Idm
AP_wavelet-HHH_glcm_Idmn
AP_wavelet-HHH_glcm_Idn
AP_wavelet-HHH_glcm_Imc1
AP_wavelet-HHH_glcm_Imc2
AP_wavelet-HHH_glcm_InverseVariance
AP_wavelet-HHH_glcm_JointAverage
AP_wavelet-HHH_glcm_JointEnergy
AP_wavelet-HHH_glcm_JointEntropy
AP_wavelet-HHH_glcm_MCC
AP_wavelet-HHH_glcm_MaximumProbability
AP_wavelet-HHH_glcm_SumAverage
AP_wavelet-HHH_glcm_SumEntropy
AP_wavelet-HHH_glcm_SumSquares
AP_wavelet-HHH_gldm_DependenceEntropy
AP_wavelet-HHH_gldm_DependenceNonUniformity
AP_wavelet-HHH_gldm_DependenceNonUniformityNormalized
AP_wavelet-HHH_gldm_DependenceVariance
AP_wavelet-HHH_gldm_GrayLevelNonUniformity
AP_wavelet-HHH_gldm_GrayLevelVariance
AP_wavelet-HHH_gldm_HighGrayLevelEmphasis
AP_wavelet-HHH_gldm_LargeDependenceEmphasis
AP_wavelet-HHH_gldm_LargeDependenceHighGrayLevelEmphasis
AP_wavelet-HHH_gldm_LargeDependenceLowGrayLevelEmphasis
AP_wavelet-HHH_gldm_LowGrayLevelEmphasis
AP_wavelet-HHH_gldm_SmallDependenceEmphasis
AP_wavelet-HHH_gldm_SmallDependenceHighGrayLevelEmphasis
AP_wavelet-HHH_gldm_SmallDependenceLowGrayLevelEmphasis
AP_wavelet-HHH_glrlm_GrayLevelNonUniformity
AP_wavelet-HHH_glrlm_GrayLevelNonUniformityNormalized
AP_wavelet-HHH_glrlm_GrayLevelVariance
AP_wavelet-HHH_glrlm_HighGrayLevelRunEmphasis
AP_wavelet-HHH_glrlm_LongRunEmphasis
AP_wavelet-HHH_glrlm_LongRunHighGrayLevelEmphasis
AP_wavelet-HHH_glrlm_LongRunLowGrayLevelEmphasis
AP_wavelet-HHH_glrlm_LowGrayLevelRunEmphasis
AP_wavelet-HHH_glrlm_RunEntropy
AP_wavelet-HHH_glrlm_RunLengthNonUniformity
AP_wavelet-HHH_glrlm_RunLengthNonUniformityNormalized
AP_wavelet-HHH_glrlm_RunPercentage
AP_wavelet-HHH_glrlm_RunVariance
AP_wavelet-HHH_glrlm_ShortRunEmphasis
AP_wavelet-HHH_glrlm_ShortRunHighGrayLevelEmphasis
AP_wavelet-HHH_glrlm_ShortRunLowGrayLevelEmphasis
AP_wavelet-HHH_glszm_GrayLevelNonUniformity
AP_wavelet-HHH_glszm_GrayLevelNonUniformityNormalized
AP_wavelet-HHH_glszm_GrayLevelVariance
AP_wavelet-HHH_glszm_HighGrayLevelZoneEmphasis
AP_wavelet-HHH_glszm_LargeAreaEmphasis
AP_wavelet-HHH_glszm_LargeAreaHighGrayLevelEmphasis
AP_wavelet-HHH_glszm_LargeAreaLowGrayLevelEmphasis
AP_wavelet-HHH_glszm_LowGrayLevelZoneEmphasis
AP_wavelet-HHH_glszm_SizeZoneNonUniformity
AP_wavelet-HHH_glszm_SizeZoneNonUniformityNormalized
AP_wavelet-HHH_glszm_SmallAreaEmphasis
AP_wavelet-HHH_glszm_SmallAreaHighGrayLevelEmphasis
AP_wavelet-HHH_glszm_SmallAreaLowGrayLevelEmphasis
AP_wavelet-HHH_glszm_ZoneEntropy
AP_wavelet-HHH_glszm_ZonePercentage
AP_wavelet-HHH_glszm_ZoneVariance
AP_wavelet-HHH_ngtdm_Busyness
AP_wavelet-HHH_ngtdm_Coarseness
AP_wavelet-HHH_ngtdm_Complexity
AP_wavelet-HHH_ngtdm_Contrast
AP_wavelet-HHH_ngtdm_Strength
AP_wavelet-LLL_firstorder_10Percentile
AP_wavelet-LLL_firstorder_90Percentile
AP_wavelet-LLL_firstorder_Energy
AP_wavelet-LLL_firstorder_Entropy
AP_wavelet-LLL_firstorder_InterquartileRange
AP_wavelet-LLL_firstorder_Kurtosis
AP_wavelet-LLL_firstorder_Maximum
AP_wavelet-LLL_firstorder_MeanAbsoluteDeviation
AP_wavelet-LLL_firstorder_Mean
AP_wavelet-LLL_firstorder_Median
AP_wavelet-LLL_firstorder_Minimum
AP_wavelet-LLL_firstorder_Range
AP_wavelet-LLL_firstorder_RobustMeanAbsoluteDeviation
AP_wavelet-LLL_firstorder_RootMeanSquared
AP_wavelet-LLL_firstorder_Skewness
AP_wavelet-LLL_firstorder_TotalEnergy
AP_wavelet-LLL_firstorder_Uniformity
AP_wavelet-LLL_firstorder_Variance
AP_wavelet-LLL_glcm_Autocorrelation
AP_wavelet-LLL_glcm_ClusterProminence
AP_wavelet-LLL_glcm_ClusterShade
AP_wavelet-LLL_glcm_ClusterTendency
AP_wavelet-LLL_glcm_Contrast
AP_wavelet-LLL_glcm_Correlation
AP_wavelet-LLL_glcm_DifferenceAverage
AP_wavelet-LLL_glcm_DifferenceEntropy
AP_wavelet-LLL_glcm_DifferenceVariance
AP_wavelet-LLL_glcm_Id
AP_wavelet-LLL_glcm_Idm
AP_wavelet-LLL_glcm_Idmn
AP_wavelet-LLL_glcm_Idn
AP_wavelet-LLL_glcm_Imc1
AP_wavelet-LLL_glcm_Imc2
AP_wavelet-LLL_glcm_InverseVariance
AP_wavelet-LLL_glcm_JointAverage
AP_wavelet-LLL_glcm_JointEnergy
AP_wavelet-LLL_glcm_JointEntropy
AP_wavelet-LLL_glcm_MCC
AP_wavelet-LLL_glcm_MaximumProbability
AP_wavelet-LLL_glcm_SumAverage
AP_wavelet-LLL_glcm_SumEntropy
AP_wavelet-LLL_glcm_SumSquares
AP_wavelet-LLL_gldm_DependenceEntropy
AP_wavelet-LLL_gldm_DependenceNonUniformity
AP_wavelet-LLL_gldm_DependenceNonUniformityNormalized
AP_wavelet-LLL_gldm_DependenceVariance
AP_wavelet-LLL_gldm_GrayLevelNonUniformity
AP_wavelet-LLL_gldm_GrayLevelVariance
AP_wavelet-LLL_gldm_HighGrayLevelEmphasis
AP_wavelet-LLL_gldm_LargeDependenceEmphasis
AP_wavelet-LLL_gldm_LargeDependenceHighGrayLevelEmphasis
AP_wavelet-LLL_gldm_LargeDependenceLowGrayLevelEmphasis
AP_wavelet-LLL_gldm_LowGrayLevelEmphasis
AP_wavelet-LLL_gldm_SmallDependenceEmphasis
AP_wavelet-LLL_gldm_SmallDependenceHighGrayLevelEmphasis
AP_wavelet-LLL_gldm_SmallDependenceLowGrayLevelEmphasis
AP_wavelet-LLL_glrlm_GrayLevelNonUniformity
AP_wavelet-LLL_glrlm_GrayLevelNonUniformityNormalized
AP_wavelet-LLL_glrlm_GrayLevelVariance
AP_wavelet-LLL_glrlm_HighGrayLevelRunEmphasis
AP_wavelet-LLL_glrlm_LongRunEmphasis
AP_wavelet-LLL_glrlm_LongRunHighGrayLevelEmphasis
AP_wavelet-LLL_glrlm_LongRunLowGrayLevelEmphasis
AP_wavelet-LLL_glrlm_LowGrayLevelRunEmphasis
AP_wavelet-LLL_glrlm_RunEntropy
AP_wavelet-LLL_glrlm_RunLengthNonUniformity
AP_wavelet-LLL_glrlm_RunLengthNonUniformityNormalized
AP_wavelet-LLL_glrlm_RunPercentage
AP_wavelet-LLL_glrlm_RunVariance
AP_wavelet-LLL_glrlm_ShortRunEmphasis
AP_wavelet-LLL_glrlm_ShortRunHighGrayLevelEmphasis
AP_wavelet-LLL_glrlm_ShortRunLowGrayLevelEmphasis
AP_wavelet-LLL_glszm_GrayLevelNonUniformity
AP_wavelet-LLL_glszm_GrayLevelNonUniformityNormalized
AP_wavelet-LLL_glszm_GrayLevelVariance
AP_wavelet-LLL_glszm_HighGrayLevelZoneEmphasis
AP_wavelet-LLL_glszm_LargeAreaEmphasis
AP_wavelet-LLL_glszm_LargeAreaHighGrayLevelEmphasis
AP_wavelet-LLL_glszm_LargeAreaLowGrayLevelEmphasis
AP_wavelet-LLL_glszm_LowGrayLevelZoneEmphasis
AP_wavelet-LLL_glszm_SizeZoneNonUniformity
AP_wavelet-LLL_glszm_SizeZoneNonUniformityNormalized
AP_wavelet-LLL_glszm_SmallAreaEmphasis
AP_wavelet-LLL_glszm_SmallAreaHighGrayLevelEmphasis
AP_wavelet-LLL_glszm_SmallAreaLowGrayLevelEmphasis
AP_wavelet-LLL_glszm_ZoneEntropy
AP_wavelet-LLL_glszm_ZonePercentage
AP_wavelet-LLL_glszm_ZoneVariance
AP_wavelet-LLL_ngtdm_Busyness
AP_wavelet-LLL_ngtdm_Coarseness
AP_wavelet-LLL_ngtdm_Complexity
AP_wavelet-LLL_ngtdm_Contrast
AP_wavelet-LLL_ngtdm_Strength
VP_original_shape_Elongation
VP_original_shape_Flatness
VP_original_shape_LeastAxisLength
VP_original_shape_MajorAxisLength
VP_original_shape_Maximum2DDiameterColumn
VP_original_shape_Maximum2DDiameterRow
VP_original_shape_Maximum2DDiameterSlice
VP_original_shape_Maximum3DDiameter
VP_original_shape_MeshVolume
VP_original_shape_MinorAxisLength
VP_original_shape_Sphericity
VP_original_shape_SurfaceArea
VP_original_shape_SurfaceVolumeRatio
VP_original_shape_VoxelVolume
VP_original_firstorder_10Percentile
VP_original_firstorder_90Percentile
VP_original_firstorder_Energy
VP_original_firstorder_Entropy
VP_original_firstorder_InterquartileRange
VP_original_firstorder_Kurtosis
VP_original_firstorder_Maximum
VP_original_firstorder_MeanAbsoluteDeviation
VP_original_firstorder_Mean
VP_original_firstorder_Median
VP_original_firstorder_Minimum
VP_original_firstorder_Range
VP_original_firstorder_RobustMeanAbsoluteDeviation
VP_original_firstorder_RootMeanSquared
VP_original_firstorder_Skewness
VP_original_firstorder_TotalEnergy
VP_original_firstorder_Uniformity
VP_original_firstorder_Variance
VP_original_glcm_Autocorrelation
VP_original_glcm_ClusterProminence
VP_original_glcm_ClusterShade
VP_original_glcm_ClusterTendency
VP_original_glcm_Contrast
VP_original_glcm_Correlation
VP_original_glcm_DifferenceAverage
VP_original_glcm_DifferenceEntropy
VP_original_glcm_DifferenceVariance
VP_original_glcm_Id
VP_original_glcm_Idm
VP_original_glcm_Idmn
VP_original_glcm_Idn
VP_original_glcm_Imc1
VP_original_glcm_Imc2
VP_original_glcm_InverseVariance
VP_original_glcm_JointAverage
VP_original_glcm_JointEnergy
VP_original_glcm_JointEntropy
VP_original_glcm_MCC
VP_original_glcm_MaximumProbability
VP_original_glcm_SumAverage
VP_original_glcm_SumEntropy
VP_original_glcm_SumSquares
VP_original_gldm_DependenceEntropy
VP_original_gldm_DependenceNonUniformity
VP_original_gldm_DependenceNonUniformityNormalized
VP_original_gldm_DependenceVariance
VP_original_gldm_GrayLevelNonUniformity
VP_original_gldm_GrayLevelVariance
VP_original_gldm_HighGrayLevelEmphasis
VP_original_gldm_LargeDependenceEmphasis
VP_original_gldm_LargeDependenceHighGrayLevelEmphasis
VP_original_gldm_LargeDependenceLowGrayLevelEmphasis
VP_original_gldm_LowGrayLevelEmphasis
VP_original_gldm_SmallDependenceEmphasis
VP_original_gldm_SmallDependenceHighGrayLevelEmphasis
VP_original_gldm_SmallDependenceLowGrayLevelEmphasis
VP_original_glrlm_GrayLevelNonUniformity
VP_original_glrlm_GrayLevelNonUniformityNormalized
VP_original_glrlm_GrayLevelVariance
VP_original_glrlm_HighGrayLevelRunEmphasis
VP_original_glrlm_LongRunEmphasis
VP_original_glrlm_LongRunHighGrayLevelEmphasis
VP_original_glrlm_LongRunLowGrayLevelEmphasis
VP_original_glrlm_LowGrayLevelRunEmphasis
VP_original_glrlm_RunEntropy
VP_original_glrlm_RunLengthNonUniformity
VP_original_glrlm_RunLengthNonUniformityNormalized
VP_original_glrlm_RunPercentage
VP_original_glrlm_RunVariance
VP_original_glrlm_ShortRunEmphasis
VP_original_glrlm_ShortRunHighGrayLevelEmphasis
VP_original_glrlm_ShortRunLowGrayLevelEmphasis
VP_original_glszm_GrayLevelNonUniformity
VP_original_glszm_GrayLevelNonUniformityNormalized
VP_original_glszm_GrayLevelVariance
VP_original_glszm_HighGrayLevelZoneEmphasis
VP_original_glszm_LargeAreaEmphasis
VP_original_glszm_LargeAreaHighGrayLevelEmphasis
VP_original_glszm_LargeAreaLowGrayLevelEmphasis
VP_original_glszm_LowGrayLevelZoneEmphasis
VP_original_glszm_SizeZoneNonUniformity
VP_original_glszm_SizeZoneNonUniformityNormalized
VP_original_glszm_SmallAreaEmphasis
VP_original_glszm_SmallAreaHighGrayLevelEmphasis
VP_original_glszm_SmallAreaLowGrayLevelEmphasis
VP_original_glszm_ZoneEntropy
VP_original_glszm_ZonePercentage
VP_original_glszm_ZoneVariance
VP_original_ngtdm_Busyness
VP_original_ngtdm_Coarseness
VP_original_ngtdm_Complexity
VP_original_ngtdm_Contrast
VP_original_ngtdm_Strength
VP_exponential_firstorder_10Percentile
VP_exponential_firstorder_90Percentile
VP_exponential_firstorder_Energy
VP_exponential_firstorder_Entropy
VP_exponential_firstorder_InterquartileRange
VP_exponential_firstorder_Kurtosis
VP_exponential_firstorder_Maximum
VP_exponential_firstorder_MeanAbsoluteDeviation
VP_exponential_firstorder_Mean
VP_exponential_firstorder_Median
VP_exponential_firstorder_Minimum
VP_exponential_firstorder_Range
VP_exponential_firstorder_RobustMeanAbsoluteDeviation
VP_exponential_firstorder_RootMeanSquared
VP_exponential_firstorder_Skewness
VP_exponential_firstorder_TotalEnergy
VP_exponential_firstorder_Uniformity
VP_exponential_firstorder_Variance
VP_exponential_glcm_Autocorrelation
VP_exponential_glcm_ClusterProminence
VP_exponential_glcm_ClusterShade
VP_exponential_glcm_ClusterTendency
VP_exponential_glcm_Contrast
VP_exponential_glcm_Correlation
VP_exponential_glcm_DifferenceAverage
VP_exponential_glcm_DifferenceEntropy
VP_exponential_glcm_DifferenceVariance
VP_exponential_glcm_Id
VP_exponential_glcm_Idm
VP_exponential_glcm_Idmn
VP_exponential_glcm_Idn
VP_exponential_glcm_Imc1
VP_exponential_glcm_Imc2
VP_exponential_glcm_InverseVariance
VP_exponential_glcm_JointAverage
VP_exponential_glcm_JointEnergy
VP_exponential_glcm_JointEntropy
VP_exponential_glcm_MCC
VP_exponential_glcm_MaximumProbability
VP_exponential_glcm_SumAverage
VP_exponential_glcm_SumEntropy
VP_exponential_glcm_SumSquares
VP_exponential_gldm_DependenceEntropy
VP_exponential_gldm_DependenceNonUniformity
VP_exponential_gldm_DependenceNonUniformityNormalized
VP_exponential_gldm_DependenceVariance
VP_exponential_gldm_GrayLevelNonUniformity
VP_exponential_gldm_GrayLevelVariance
VP_exponential_gldm_HighGrayLevelEmphasis
VP_exponential_gldm_LargeDependenceEmphasis
VP_exponential_gldm_LargeDependenceHighGrayLevelEmphasis
VP_exponential_gldm_LargeDependenceLowGrayLevelEmphasis
VP_exponential_gldm_LowGrayLevelEmphasis
VP_exponential_gldm_SmallDependenceEmphasis
VP_exponential_gldm_SmallDependenceHighGrayLevelEmphasis
VP_exponential_gldm_SmallDependenceLowGrayLevelEmphasis
VP_exponential_glrlm_GrayLevelNonUniformity
VP_exponential_glrlm_GrayLevelNonUniformityNormalized
VP_exponential_glrlm_GrayLevelVariance
VP_exponential_glrlm_HighGrayLevelRunEmphasis
VP_exponential_glrlm_LongRunEmphasis
VP_exponential_glrlm_LongRunHighGrayLevelEmphasis
VP_exponential_glrlm_LongRunLowGrayLevelEmphasis
VP_exponential_glrlm_LowGrayLevelRunEmphasis
VP_exponential_glrlm_RunEntropy
VP_exponential_glrlm_RunLengthNonUniformity
VP_exponential_glrlm_RunLengthNonUniformityNormalized
VP_exponential_glrlm_RunPercentage
VP_exponential_glrlm_RunVariance
VP_exponential_glrlm_ShortRunEmphasis
VP_exponential_glrlm_ShortRunHighGrayLevelEmphasis
VP_exponential_glrlm_ShortRunLowGrayLevelEmphasis
VP_exponential_glszm_GrayLevelNonUniformity
VP_exponential_glszm_GrayLevelNonUniformityNormalized
VP_exponential_glszm_GrayLevelVariance
VP_exponential_glszm_HighGrayLevelZoneEmphasis
VP_exponential_glszm_LargeAreaEmphasis
VP_exponential_glszm_LargeAreaHighGrayLevelEmphasis
VP_exponential_glszm_LargeAreaLowGrayLevelEmphasis
VP_exponential_glszm_LowGrayLevelZoneEmphasis
VP_exponential_glszm_SizeZoneNonUniformity
VP_exponential_glszm_SizeZoneNonUniformityNormalized
VP_exponential_glszm_SmallAreaEmphasis
VP_exponential_glszm_SmallAreaHighGrayLevelEmphasis
VP_exponential_glszm_SmallAreaLowGrayLevelEmphasis
VP_exponential_glszm_ZoneEntropy
VP_exponential_glszm_ZonePercentage
VP_exponential_glszm_ZoneVariance
VP_exponential_ngtdm_Busyness
VP_exponential_ngtdm_Coarseness
VP_exponential_ngtdm_Complexity
VP_exponential_ngtdm_Contrast
VP_exponential_ngtdm_Strength
VP_gradient_firstorder_10Percentile
VP_gradient_firstorder_90Percentile
VP_gradient_firstorder_Energy
VP_gradient_firstorder_Entropy
VP_gradient_firstorder_InterquartileRange
VP_gradient_firstorder_Kurtosis
VP_gradient_firstorder_Maximum
VP_gradient_firstorder_MeanAbsoluteDeviation
VP_gradient_firstorder_Mean
VP_gradient_firstorder_Median
VP_gradient_firstorder_Minimum
VP_gradient_firstorder_Range
VP_gradient_firstorder_RobustMeanAbsoluteDeviation
VP_gradient_firstorder_RootMeanSquared
VP_gradient_firstorder_Skewness
VP_gradient_firstorder_TotalEnergy
VP_gradient_firstorder_Uniformity
VP_gradient_firstorder_Variance
VP_gradient_glcm_Autocorrelation
VP_gradient_glcm_ClusterProminence
VP_gradient_glcm_ClusterShade
VP_gradient_glcm_ClusterTendency
VP_gradient_glcm_Contrast
VP_gradient_glcm_Correlation
VP_gradient_glcm_DifferenceAverage
VP_gradient_glcm_DifferenceEntropy
VP_gradient_glcm_DifferenceVariance
VP_gradient_glcm_Id
VP_gradient_glcm_Idm
VP_gradient_glcm_Idmn
VP_gradient_glcm_Idn
VP_gradient_glcm_Imc1
VP_gradient_glcm_Imc2
VP_gradient_glcm_InverseVariance
VP_gradient_glcm_JointAverage
VP_gradient_glcm_JointEnergy
VP_gradient_glcm_JointEntropy
VP_gradient_glcm_MCC
VP_gradient_glcm_MaximumProbability
VP_gradient_glcm_SumAverage
VP_gradient_glcm_SumEntropy
VP_gradient_glcm_SumSquares
VP_gradient_gldm_DependenceEntropy
VP_gradient_gldm_DependenceNonUniformity
VP_gradient_gldm_DependenceNonUniformityNormalized
VP_gradient_gldm_DependenceVariance
VP_gradient_gldm_GrayLevelNonUniformity
VP_gradient_gldm_GrayLevelVariance
VP_gradient_gldm_HighGrayLevelEmphasis
VP_gradient_gldm_LargeDependenceEmphasis
VP_gradient_gldm_LargeDependenceHighGrayLevelEmphasis
VP_gradient_gldm_LargeDependenceLowGrayLevelEmphasis
VP_gradient_gldm_LowGrayLevelEmphasis
VP_gradient_gldm_SmallDependenceEmphasis
VP_gradient_gldm_SmallDependenceHighGrayLevelEmphasis
VP_gradient_gldm_SmallDependenceLowGrayLevelEmphasis
VP_gradient_glrlm_GrayLevelNonUniformity
VP_gradient_glrlm_GrayLevelNonUniformityNormalized
VP_gradient_glrlm_GrayLevelVariance
VP_gradient_glrlm_HighGrayLevelRunEmphasis
VP_gradient_glrlm_LongRunEmphasis
VP_gradient_glrlm_LongRunHighGrayLevelEmphasis
VP_gradient_glrlm_LongRunLowGrayLevelEmphasis
VP_gradient_glrlm_LowGrayLevelRunEmphasis
VP_gradient_glrlm_RunEntropy
VP_gradient_glrlm_RunLengthNonUniformity
VP_gradient_glrlm_RunLengthNonUniformityNormalized
VP_gradient_glrlm_RunPercentage
VP_gradient_glrlm_RunVariance
VP_gradient_glrlm_ShortRunEmphasis
VP_gradient_glrlm_ShortRunHighGrayLevelEmphasis
VP_gradient_glrlm_ShortRunLowGrayLevelEmphasis
VP_gradient_glszm_GrayLevelNonUniformity
VP_gradient_glszm_GrayLevelNonUniformityNormalized
VP_gradient_glszm_GrayLevelVariance
VP_gradient_glszm_HighGrayLevelZoneEmphasis
VP_gradient_glszm_LargeAreaEmphasis
VP_gradient_glszm_LargeAreaHighGrayLevelEmphasis
VP_gradient_glszm_LargeAreaLowGrayLevelEmphasis
VP_gradient_glszm_LowGrayLevelZoneEmphasis
VP_gradient_glszm_SizeZoneNonUniformity
VP_gradient_glszm_SizeZoneNonUniformityNormalized
VP_gradient_glszm_SmallAreaEmphasis
VP_gradient_glszm_SmallAreaHighGrayLevelEmphasis
VP_gradient_glszm_SmallAreaLowGrayLevelEmphasis
VP_gradient_glszm_ZoneEntropy
VP_gradient_glszm_ZonePercentage
VP_gradient_glszm_ZoneVariance
VP_gradient_ngtdm_Busyness
VP_gradient_ngtdm_Coarseness
VP_gradient_ngtdm_Complexity
VP_gradient_ngtdm_Contrast
VP_gradient_ngtdm_Strength
VP_lbp-2D_firstorder_10Percentile
VP_lbp-2D_firstorder_90Percentile
VP_lbp-2D_firstorder_Energy
VP_lbp-2D_firstorder_Entropy
VP_lbp-2D_firstorder_InterquartileRange
VP_lbp-2D_firstorder_Kurtosis
VP_lbp-2D_firstorder_Maximum
VP_lbp-2D_firstorder_MeanAbsoluteDeviation
VP_lbp-2D_firstorder_Mean
VP_lbp-2D_firstorder_Median
VP_lbp-2D_firstorder_Minimum
VP_lbp-2D_firstorder_Range
VP_lbp-2D_firstorder_RobustMeanAbsoluteDeviation
VP_lbp-2D_firstorder_RootMeanSquared
VP_lbp-2D_firstorder_Skewness
VP_lbp-2D_firstorder_TotalEnergy
VP_lbp-2D_firstorder_Uniformity
VP_lbp-2D_firstorder_Variance
VP_lbp-2D_glcm_Autocorrelation
[truncated: 1,376 more rows]
